# Supplementary material for: The Impact of Blood and Urine Biomarkers on Age-Related Macular Degeneration: Insights from Mendelian Randomization and Cross-sectional Study from NHANES
Source: Biol Proced Online. 2024 Jun 25;26:19. doi: 10.1186/s12575-024-00248-z (PMC11201032; doi:10.1186/s12575-024-00248-z)
Supplement: Supplementary file 1 — Supplementary Material 1 [file 12575_2024_248_MOESM1_ESM.xlsx]

## Sheet: singlesnpOR
Table S2 The SNPs of CRP in AMD
exposure	outcome	id.exposure	id.outcome	samplesize	SNP	b	se	p	lo_ci	up_ci	or	or_lci95	or_uci95
exposure	outcome	pMu9kf	MUed7J	NA	rs10169482	-0.155221	1.19397	0.896563	-2.49541	2.18496	0.856226	0.082463	8.89033
exposure	outcome	pMu9kf	MUed7J	NA	rs1037169	0.791452	0.557789	0.155925	-0.301814	1.88472	2.2066	0.739476	6.58449
exposure	outcome	pMu9kf	MUed7J	NA	rs1037170	0.414727	0.589731	0.481901	-0.741145	1.5706	1.51396	0.476568	4.80953
exposure	outcome	pMu9kf	MUed7J	NA	rs10760691	0.771876	0.898146	0.390114	-0.98849	2.53224	2.16382	0.372138	12.5817
exposure	outcome	pMu9kf	MUed7J	NA	rs10769254	0.277466	0.587507	0.636729	-0.874047	1.42898	1.31978	0.417259	4.17443
exposure	outcome	pMu9kf	MUed7J	NA	rs10831676	2.31322	1.13467	0.0414831	0.0892628	4.53718	10.1069	1.09337	93.4265
exposure	outcome	pMu9kf	MUed7J	NA	rs10896094	2.42953	1.18965	0.0411293	0.0978181	4.76124	11.3535	1.10276	116.891
exposure	outcome	pMu9kf	MUed7J	NA	rs10908900	-0.528543	0.737905	0.473821	-1.97484	0.91775	0.589463	0.138784	2.50365
exposure	outcome	pMu9kf	MUed7J	NA	rs11030108	1.16616	0.969893	0.229225	-0.734831	3.06715	3.20964	0.479586	21.4806
exposure	outcome	pMu9kf	MUed7J	NA	rs11118625	1.37414	0.804173	0.0874939	-0.202034	2.95032	3.9517	0.817067	19.1121
exposure	outcome	pMu9kf	MUed7J	NA	rs11145763	0.228013	0.866597	0.792463	-1.47052	1.92654	1.2561	0.229807	6.86573
exposure	outcome	pMu9kf	MUed7J	NA	rs11164908	1.13519	1.05445	0.281674	-0.931541	3.20192	3.11176	0.393946	24.5796
exposure	outcome	pMu9kf	MUed7J	NA	rs11236534	-1.4946	1.0882	0.169609	-3.62748	0.638273	0.224338	0.0265831	1.89321
exposure	outcome	pMu9kf	MUed7J	NA	rs112498319	-0.464494	0.896023	0.604183	-2.2207	1.29171	0.628453	0.108533	3.63901
exposure	outcome	pMu9kf	MUed7J	NA	rs112505856	0.526369	1.18149	0.655949	-1.78935	2.84209	1.69277	0.167068	17.1516
exposure	outcome	pMu9kf	MUed7J	NA	rs112875651	-0.523778	0.719471	0.46661	-1.93394	0.886384	0.592279	0.144577	2.42634
exposure	outcome	pMu9kf	MUed7J	NA	rs113638533	-0.556491	1.10643	0.614992	-2.72509	1.61211	0.573217	0.0655403	5.01337
exposure	outcome	pMu9kf	MUed7J	NA	rs114414824	-0.541493	0.791909	0.494113	-2.09363	1.01065	0.581879	0.123238	2.74738
exposure	outcome	pMu9kf	MUed7J	NA	rs115478735	1.99185	0.579082	0.000582404	0.856855	3.12685	7.32912	2.35574	22.8022
exposure	outcome	pMu9kf	MUed7J	NA	rs11577023	0.794594	1.01661	0.434444	-1.19797	2.78715	2.21354	0.301807	16.2348
exposure	outcome	pMu9kf	MUed7J	NA	rs116734477	0.286287	0.841045	0.73356	-1.36216	1.93474	1.33147	0.256106	6.92221
exposure	outcome	pMu9kf	MUed7J	NA	rs11729772	1.1393	1.27544	0.371716	-1.36055	3.63915	3.12458	0.256519	38.0596
exposure	outcome	pMu9kf	MUed7J	NA	rs117310449	0.398691	0.258138	0.12247	-0.10726	0.904641	1.48987	0.898292	2.47105
exposure	outcome	pMu9kf	MUed7J	NA	rs11738559	-0.435684	1.1032	0.692897	-2.59796	1.72659	0.646822	0.0744254	5.62145
exposure	outcome	pMu9kf	MUed7J	NA	rs11777625	-0.470097	0.683467	0.491571	-1.80969	0.869498	0.624942	0.163705	2.38571
exposure	outcome	pMu9kf	MUed7J	NA	rs12132412	0.245599	0.950139	0.796031	-1.61667	2.10787	1.27839	0.198558	8.23069
exposure	outcome	pMu9kf	MUed7J	NA	rs12231235	-0.338032	0.566268	0.550543	-1.44792	0.771853	0.713172	0.235059	2.16377
exposure	outcome	pMu9kf	MUed7J	NA	rs1223815	-0.417642	1.00753	0.678492	-2.39239	1.55711	0.658598	0.0914105	4.74509
exposure	outcome	pMu9kf	MUed7J	NA	rs12300845	0.434699	1.07153	0.684976	-1.66549	2.53489	1.5445	0.189098	12.6151
exposure	outcome	pMu9kf	MUed7J	NA	rs12403114	-0.128966	0.703011	0.854447	-1.50687	1.24894	0.879004	0.221603	3.48663
exposure	outcome	pMu9kf	MUed7J	NA	rs12587622	-2.46244	0.898756	0.00614702	-4.224	-0.70088	0.0852266	0.0146399	0.496148
exposure	outcome	pMu9kf	MUed7J	NA	rs12735861	-2.15257	0.954296	0.0240919	-4.02299	-0.282148	0.116185	0.0178994	0.754162
exposure	outcome	pMu9kf	MUed7J	NA	rs12933677	-2.1905	1.12874	0.0523002	-4.40283	0.021836	0.111861	0.0122427	1.02208
exposure	outcome	pMu9kf	MUed7J	NA	rs12941913	-0.0765884	1.00185	0.939063	-2.0402	1.88703	0.926271	0.130002	6.59973
exposure	outcome	pMu9kf	MUed7J	NA	rs12944581	0.981048	0.545755	0.0722407	-0.0886316	2.05073	2.66725	0.915183	7.77355
exposure	outcome	pMu9kf	MUed7J	NA	rs12952093	-1.32941	0.518951	0.0104151	-2.34656	-0.31227	0.264632	0.095698	0.731784
exposure	outcome	pMu9kf	MUed7J	NA	rs12972156	0.404457	0.102068	7.41312e-05	0.204404	0.60451	1.49849	1.22679	1.83036
exposure	outcome	pMu9kf	MUed7J	NA	rs13062093	-1.24332	1.15454	0.281529	-3.50622	1.01959	0.288426	0.0300101	2.77205
exposure	outcome	pMu9kf	MUed7J	NA	rs13066686	0.493079	1.13278	0.663359	-1.72718	2.71334	1.63735	0.177785	15.0795
exposure	outcome	pMu9kf	MUed7J	NA	rs13108218	0.128971	1.22226	0.915965	-2.26667	2.52461	1.13766	0.103657	12.486
exposure	outcome	pMu9kf	MUed7J	NA	rs13242809	0.760111	0.630188	0.227753	-0.475056	1.99528	2.13851	0.62185	7.35425
exposure	outcome	pMu9kf	MUed7J	NA	rs141094656	0.103605	0.748869	0.889965	-1.36418	1.57139	1.10916	0.25559	4.81333
exposure	outcome	pMu9kf	MUed7J	NA	rs141179989	2.18481	2.86704	0.446034	-3.43458	7.8042	8.88893	0.0322389	2450.86
exposure	outcome	pMu9kf	MUed7J	NA	rs141783576	0.013852	0.622	0.982233	-1.20527	1.23297	1.01395	0.299612	3.43141
exposure	outcome	pMu9kf	MUed7J	NA	rs141864196	0.805946	0.706248	0.253801	-0.5783	2.19019	2.23881	0.560851	8.93693
exposure	outcome	pMu9kf	MUed7J	NA	rs1431659	-0.63787	1.2155	0.599737	-3.02026	1.74452	0.528417	0.0487887	5.72313
exposure	outcome	pMu9kf	MUed7J	NA	rs1441171	-1.80867	0.729577	0.0131729	-3.23864	-0.378695	0.163873	0.0392174	0.684755
exposure	outcome	pMu9kf	MUed7J	NA	rs145678014	0.140192	1.48389	0.924731	-2.76823	3.04862	1.15049	0.0627727	21.0862
exposure	outcome	pMu9kf	MUed7J	NA	rs146390218	1.48783	1.6999	0.381441	-1.84398	4.81963	4.42747	0.158187	123.92
exposure	outcome	pMu9kf	MUed7J	NA	rs1476399	1.71883	1.02479	0.0934921	-0.28975	3.72741	5.57801	0.74845	41.5715
exposure	outcome	pMu9kf	MUed7J	NA	rs150224153	-0.692577	0.412659	0.0932831	-1.50139	0.116234	0.500285	0.22282	1.12326
exposure	outcome	pMu9kf	MUed7J	NA	rs150554721	0.499558	0.770714	0.516871	-1.01104	2.01016	1.64799	0.36384	7.46449
exposure	outcome	pMu9kf	MUed7J	NA	rs150844304	-1.63729	1.35166	0.225773	-4.28655	1.01197	0.194506	0.0137523	2.751
exposure	outcome	pMu9kf	MUed7J	NA	rs1545536	0.714475	0.895636	0.425028	-1.04097	2.46992	2.04311	0.353111	11.8215
exposure	outcome	pMu9kf	MUed7J	NA	rs1580300	1.26644	1.18418	0.284859	-1.05455	3.58744	3.54821	0.34835	36.1413
exposure	outcome	pMu9kf	MUed7J	NA	rs17236206	0.684282	1.07632	0.524933	-1.42531	2.79387	1.98235	0.240434	16.3442
exposure	outcome	pMu9kf	MUed7J	NA	rs17264332	0.828155	0.899941	0.357451	-0.93573	2.59204	2.28909	0.3923	13.357
exposure	outcome	pMu9kf	MUed7J	NA	rs1811471	-0.187894	0.155584	0.227175	-0.492839	0.117051	0.828702	0.610889	1.12418
exposure	outcome	pMu9kf	MUed7J	NA	rs1869358	-0.0265677	1.25449	0.983104	-2.48537	2.43223	0.973782	0.0832948	11.3843
exposure	outcome	pMu9kf	MUed7J	NA	rs198441	0.982104	1.08917	0.367216	-1.15267	3.11687	2.67007	0.315793	22.5757
exposure	outcome	pMu9kf	MUed7J	NA	rs204914	0.0362113	0.769428	0.962463	-1.47187	1.54429	1.03687	0.229496	4.68465
exposure	outcome	pMu9kf	MUed7J	NA	rs2050392	-0.553967	0.88509	0.531389	-2.28874	1.18081	0.574665	0.101394	3.25701
exposure	outcome	pMu9kf	MUed7J	NA	rs2071190	0.366961	0.368018	0.318702	-0.354354	1.08828	1.44334	0.701627	2.96915
exposure	outcome	pMu9kf	MUed7J	NA	rs208296	-0.657278	0.49906	0.187827	-1.63544	0.320879	0.51826	0.194867	1.37834
exposure	outcome	pMu9kf	MUed7J	NA	rs2110944	1.32644	1.0539	0.208173	-0.739198	3.39208	3.76762	0.477497	29.7278
exposure	outcome	pMu9kf	MUed7J	NA	rs2161037	-1.49511	0.739986	0.0433354	-2.94549	-0.0447416	0.224223	0.0525765	0.956245
exposure	outcome	pMu9kf	MUed7J	NA	rs2161374	1.1082	0.919491	0.228113	-0.694001	2.9104	3.02891	0.499573	18.3642
exposure	outcome	pMu9kf	MUed7J	NA	rs2166625	2.84831	1.1745	0.0153026	0.546301	5.15033	17.2587	1.72685	172.488
exposure	outcome	pMu9kf	MUed7J	NA	rs2239222	-0.755221	0.461839	0.101997	-1.66043	0.149983	0.469907	0.190058	1.16181
exposure	outcome	pMu9kf	MUed7J	NA	rs2250644	0.683402	0.586947	0.244289	-0.467015	1.83382	1.9806	0.626871	6.25774
exposure	outcome	pMu9kf	MUed7J	NA	rs2269842	0.458694	0.726472	0.52778	-0.965192	1.88258	1.58201	0.38091	6.57043
exposure	outcome	pMu9kf	MUed7J	NA	rs2279440	-0.657435	1.05226	0.532113	-2.71986	1.40499	0.518179	0.0658837	4.0755
exposure	outcome	pMu9kf	MUed7J	NA	rs2321390	0.0261653	1.04807	0.980083	-2.02805	2.08038	1.02651	0.131592	8.00749
exposure	outcome	pMu9kf	MUed7J	NA	rs2395470	0.80247	0.694796	0.248102	-0.55933	2.16427	2.23104	0.571592	8.70823
exposure	outcome	pMu9kf	MUed7J	NA	rs2465585	0.518857	0.856496	0.544654	-1.15987	2.19759	1.68011	0.313525	9.00327
exposure	outcome	pMu9kf	MUed7J	NA	rs2468964	0.259623	1.18104	0.826006	-2.05521	2.57446	1.29644	0.128066	13.1242
exposure	outcome	pMu9kf	MUed7J	NA	rs2542170	0.559921	0.736715	0.447241	-0.884041	2.00388	1.75053	0.41311	7.4178
exposure	outcome	pMu9kf	MUed7J	NA	rs2681780	0.599785	0.774756	0.438836	-0.918737	2.11831	1.82173	0.399023	8.31705
exposure	outcome	pMu9kf	MUed7J	NA	rs2700938	0.169216	0.700801	0.809198	-1.20435	1.54279	1.18438	0.299886	4.6776
exposure	outcome	pMu9kf	MUed7J	NA	rs28457808	0.0506842	0.748976	0.946047	-1.41731	1.51868	1.05199	0.242366	4.56618
exposure	outcome	pMu9kf	MUed7J	NA	rs28472312	-0.0393071	1.064	0.970531	-2.12475	2.04613	0.961455	0.119463	7.73792
exposure	outcome	pMu9kf	MUed7J	NA	rs28564801	1.88979	0.940255	0.0444446	0.0468938	3.73269	6.618	1.04801	41.7915
exposure	outcome	pMu9kf	MUed7J	NA	rs28709909	2.08774	1.21975	0.0869671	-0.302963	4.47845	8.06667	0.738626	88.0976
exposure	outcome	pMu9kf	MUed7J	NA	rs2933235	1.2408	1.01802	0.222907	-0.75452	3.23611	3.45836	0.470236	25.4346
exposure	outcome	pMu9kf	MUed7J	NA	rs2957613	-0.586124	1.11773	0.60001	-2.77688	1.60463	0.55648	0.0622322	4.97604
exposure	outcome	pMu9kf	MUed7J	NA	rs2961111	0.474716	1.14503	0.678444	-1.76955	2.71898	1.60756	0.17041	15.1648
exposure	outcome	pMu9kf	MUed7J	NA	rs2997468	-2.17364	1.11034	0.0502722	-4.3499	0.00261947	0.113763	0.0129082	1.00262
exposure	outcome	pMu9kf	MUed7J	NA	rs3125326	-0.0540762	1.09328	0.960551	-2.19691	2.08875	0.94736	0.111146	8.07485
exposure	outcome	pMu9kf	MUed7J	NA	rs3134134	-2.26683	1.17521	0.0537465	-4.57024	0.0365795	0.10364	0.0103555	1.03726
exposure	outcome	pMu9kf	MUed7J	NA	rs33951980	-0.922712	0.752193	0.219937	-2.39701	0.551585	0.39744	0.0909896	1.736
exposure	outcome	pMu9kf	MUed7J	NA	rs340029	1.17539	0.539514	0.0293614	0.117938	2.23283	3.23939	1.12517	9.32625
exposure	outcome	pMu9kf	MUed7J	NA	rs34208822	-1.09413	0.841095	0.193315	-2.74267	0.554421	0.334832	0.0643981	1.74093
exposure	outcome	pMu9kf	MUed7J	NA	rs34298354	0.0856214	0.916296	0.925552	-1.71032	1.88156	1.08939	0.180808	6.56375
exposure	outcome	pMu9kf	MUed7J	NA	rs34367722	0.715365	1.23074	0.561072	-1.69688	3.12761	2.04493	0.183254	22.8194
exposure	outcome	pMu9kf	MUed7J	NA	rs34761529	0.0843483	1.25624	0.946468	-2.37789	2.54658	1.08801	0.0927465	12.7634
exposure	outcome	pMu9kf	MUed7J	NA	rs34827707	0.508853	1.00287	0.611876	-1.45677	2.47447	1.66338	0.232988	11.8754
exposure	outcome	pMu9kf	MUed7J	NA	rs35371668	2.08331	0.53166	8.91016e-05	1.04126	3.12536	8.03101	2.83277	22.7682
exposure	outcome	pMu9kf	MUed7J	NA	rs35881303	-1.87616	1.16411	0.107034	-4.15781	0.405497	0.153178	0.0156417	1.50005
exposure	outcome	pMu9kf	MUed7J	NA	rs3751813	-1.80305	1.05571	0.0876549	-3.87225	0.266146	0.164795	0.0208114	1.30493
exposure	outcome	pMu9kf	MUed7J	NA	rs3768321	0.145068	0.643046	0.821516	-1.1153	1.40544	1.15612	0.327816	4.07731
exposure	outcome	pMu9kf	MUed7J	NA	rs3809116	-1.0463	1.10893	0.345414	-3.2198	1.1272	0.351236	0.0399632	3.087
exposure	outcome	pMu9kf	MUed7J	NA	rs3859570	-1.39337	0.987291	0.158153	-3.32846	0.541717	0.248236	0.0358481	1.71896
exposure	outcome	pMu9kf	MUed7J	NA	rs3976	-1.2276	0.877909	0.162017	-2.9483	0.493105	0.292996	0.0524289	1.63739
exposure	outcome	pMu9kf	MUed7J	NA	rs4018180	1.01951	0.733516	0.16456	-0.418179	2.45721	2.77185	0.658245	11.6721
exposure	outcome	pMu9kf	MUed7J	NA	rs4092465	0.520368	0.605075	0.389786	-0.665579	1.70632	1.68265	0.513976	5.50863
exposure	outcome	pMu9kf	MUed7J	NA	rs4149581	-0.825978	0.84057	0.325784	-2.4735	0.821538	0.437806	0.0842897	2.274
exposure	outcome	pMu9kf	MUed7J	NA	rs4407079	1.1485	1.06777	0.282103	-0.94433	3.24134	3.15347	0.38894	25.5679
exposure	outcome	pMu9kf	MUed7J	NA	rs4584807	-1.23324	0.845096	0.144484	-2.88963	0.423145	0.291346	0.0555966	1.52676
exposure	outcome	pMu9kf	MUed7J	NA	rs4665972	0.139123	0.218202	0.523742	-0.288553	0.566798	1.14927	0.749347	1.76261
exposure	outcome	pMu9kf	MUed7J	NA	rs469773	-0.560171	0.554597	0.312471	-1.64718	0.52684	0.571112	0.192592	1.69357
exposure	outcome	pMu9kf	MUed7J	NA	rs4764939	-0.573435	0.858726	0.504277	-2.25654	1.10967	0.563586	0.104712	3.03335
exposure	outcome	pMu9kf	MUed7J	NA	rs4851487	-0.0892618	1.00509	0.929233	-2.05924	1.88072	0.914606	0.127551	6.5582
exposure	outcome	pMu9kf	MUed7J	NA	rs4851584	1.26772	1.04577	0.225419	-0.781978	3.31742	3.55276	0.4575	27.5892
exposure	outcome	pMu9kf	MUed7J	NA	rs4970834	0.602387	0.949735	0.525906	-1.25909	2.46387	1.82647	0.283911	11.7502
exposure	outcome	pMu9kf	MUed7J	NA	rs4979843	2.29922	0.944156	0.0148832	0.44867	4.14976	9.96636	1.56623	63.4188
exposure	outcome	pMu9kf	MUed7J	NA	rs519790	-0.00206058	1.05844	0.998447	-2.07661	2.07249	0.997942	0.125355	7.94455
exposure	outcome	pMu9kf	MUed7J	NA	rs5402	-1.30825	0.905814	0.14866	-3.08364	0.467147	0.270293	0.045792	1.59544
exposure	outcome	pMu9kf	MUed7J	NA	rs55709272	0.149723	0.381887	0.695014	-0.598776	0.898222	1.16151	0.549484	2.45523
exposure	outcome	pMu9kf	MUed7J	NA	rs56188865	0.469819	0.399223	0.239261	-0.312657	1.2523	1.59971	0.731501	3.49837
exposure	outcome	pMu9kf	MUed7J	NA	rs573741	-0.689525	0.857673	0.421427	-2.37056	0.991514	0.501815	0.0934281	2.69531
exposure	outcome	pMu9kf	MUed7J	NA	rs59104589	0.854344	0.863437	0.322434	-0.837993	2.54668	2.34983	0.432578	12.7647
exposure	outcome	pMu9kf	MUed7J	NA	rs6073958	1.43561	0.723939	0.047361	0.0166923	2.85453	4.20222	1.01683	17.3663
exposure	outcome	pMu9kf	MUed7J	NA	rs60987662	0.764774	0.99264	0.441036	-1.1808	2.71035	2.14851	0.307033	15.0345
exposure	outcome	pMu9kf	MUed7J	NA	rs61542988	1.15779	0.680695	0.0889625	-0.176371	2.49195	3.1829	0.838307	12.0849
exposure	outcome	pMu9kf	MUed7J	NA	rs61804489	-0.24622	0.361075	0.495297	-0.953928	0.461487	0.78175	0.385225	1.58643
exposure	outcome	pMu9kf	MUed7J	NA	rs62011286	-0.253403	1.03865	0.807251	-2.28915	1.78235	0.776155	0.101352	5.94378
exposure	outcome	pMu9kf	MUed7J	NA	rs62107261	0.395879	1.75094	0.821127	-3.03596	3.82771	1.48569	0.0480287	45.9574
exposure	outcome	pMu9kf	MUed7J	NA	rs62217798	-0.362572	1.01262	0.720304	-2.34731	1.62217	0.695884	0.0956256	5.06407
exposure	outcome	pMu9kf	MUed7J	NA	rs6433282	1.91851	1.23665	0.120812	-0.505328	4.34236	6.81083	0.603308	76.8886
exposure	outcome	pMu9kf	MUed7J	NA	rs6519133	0.979322	0.463041	0.0344318	0.0717614	1.88688	2.66265	1.0744	6.59876
exposure	outcome	pMu9kf	MUed7J	NA	rs653170	-0.215956	1.05231	0.8374	-2.27849	1.84658	0.805771	0.102439	6.33809
exposure	outcome	pMu9kf	MUed7J	NA	rs6538218	-1.12471	0.911247	0.217108	-2.91076	0.661332	0.324746	0.0544346	1.93737
exposure	outcome	pMu9kf	MUed7J	NA	rs6573778	1.44551	1.0383	0.163865	-0.589559	3.48058	4.24402	0.554572	32.4785
exposure	outcome	pMu9kf	MUed7J	NA	rs6695441	0.040072	0.496335	0.935652	-0.932745	1.01289	1.04089	0.393472	2.75354
exposure	outcome	pMu9kf	MUed7J	NA	rs6696954	0.101194	0.174194	0.56129	-0.240226	0.442614	1.10649	0.78645	1.55677
exposure	outcome	pMu9kf	MUed7J	NA	rs676387	-0.862976	1.09458	0.430459	-3.00836	1.2824	0.421905	0.0493728	3.6053
exposure	outcome	pMu9kf	MUed7J	NA	rs67881993	-1.00195	1.13157	0.375913	-3.21984	1.21593	0.367161	0.0399615	3.37343
exposure	outcome	pMu9kf	MUed7J	NA	rs6792725	-0.764656	0.807549	0.343697	-2.34745	0.818139	0.465494	0.0956125	2.26628
exposure	outcome	pMu9kf	MUed7J	NA	rs684016	0.896892	1.04251	0.389611	-1.14642	2.94021	2.45197	0.317772	18.9197
exposure	outcome	pMu9kf	MUed7J	NA	rs687339	-1.05857	0.807622	0.189949	-2.64151	0.524366	0.346951	0.0712535	1.68939
exposure	outcome	pMu9kf	MUed7J	NA	rs6905544	1.33744	0.995855	0.17927	-0.614437	3.28932	3.80928	0.540945	26.8245
exposure	outcome	pMu9kf	MUed7J	NA	rs7008695	0.504618	1.07643	0.639222	-1.60519	2.61443	1.65635	0.200851	13.6594
exposure	outcome	pMu9kf	MUed7J	NA	rs7012637	0.291495	0.311154	0.348852	-0.318367	0.901357	1.33843	0.727335	2.46294
exposure	outcome	pMu9kf	MUed7J	NA	rs7016362	0.650419	1.23909	0.599641	-1.77819	3.07903	1.91634	0.168943	21.7373
exposure	outcome	pMu9kf	MUed7J	NA	rs7084062	0.895135	0.922159	0.3317	-0.912296	2.70257	2.44767	0.401601	14.918
exposure	outcome	pMu9kf	MUed7J	NA	rs7151526	2.74176	0.944765	0.00370723	0.890021	4.5935	15.5143	2.43518	98.8398
exposure	outcome	pMu9kf	MUed7J	NA	rs7178614	-0.383173	1.25408	0.759954	-2.84117	2.07482	0.681695	0.0583574	7.96314
exposure	outcome	pMu9kf	MUed7J	NA	rs7185966	-1.23735	1.1441	0.27947	-3.47978	1.00508	0.290152	0.0308143	2.73212
exposure	outcome	pMu9kf	MUed7J	NA	rs72636674	-0.149179	1.1297	0.894943	-2.36339	2.06503	0.861415	0.0941008	7.88554
exposure	outcome	pMu9kf	MUed7J	NA	rs72787359	-0.0687821	0.174758	0.693888	-0.411308	0.273744	0.93353	0.662782	1.31488
exposure	outcome	pMu9kf	MUed7J	NA	rs728538	0.221215	0.468267	0.636633	-0.696589	1.13902	1.24759	0.498282	3.1237
exposure	outcome	pMu9kf	MUed7J	NA	rs73001065	1.3477	0.76995	0.0800532	-0.161399	2.8568	3.84857	0.850953	17.4058
exposure	outcome	pMu9kf	MUed7J	NA	rs73137144	-1.4946	1.10263	0.175262	-3.65575	0.666553	0.224339	0.0258421	1.94751
exposure	outcome	pMu9kf	MUed7J	NA	rs73656635	-1.72292	1.04191	0.0982071	-3.76507	0.319234	0.178544	0.023166	1.37607
exposure	outcome	pMu9kf	MUed7J	NA	rs74245043	-0.370587	0.936339	0.692265	-2.20581	1.46464	0.690329	0.110161	4.32597
exposure	outcome	pMu9kf	MUed7J	NA	rs74904971	0.182449	1.42363	0.898024	-2.60787	2.97277	1.20015	0.0736913	19.546
exposure	outcome	pMu9kf	MUed7J	NA	rs75003668	-1.54594	1.72726	0.370771	-4.93137	1.83948	0.21311	0.00721664	6.29324
exposure	outcome	pMu9kf	MUed7J	NA	rs75064168	1.95364	1.85355	0.291883	-1.67931	5.58658	7.05428	0.186502	266.822
exposure	outcome	pMu9kf	MUed7J	NA	rs7537072	2.27645	1.11732	0.0416077	0.0865056	4.46639	9.742	1.09036	87.0416
exposure	outcome	pMu9kf	MUed7J	NA	rs7537093	0.321251	0.246	0.191587	-0.160909	0.803411	1.37885	0.85137	2.23315
exposure	outcome	pMu9kf	MUed7J	NA	rs75460349	-0.635056	0.440369	0.149274	-1.49818	0.228066	0.529906	0.223537	1.25617
exposure	outcome	pMu9kf	MUed7J	NA	rs7563362	-1.36012	1.05347	0.196676	-3.42492	0.704688	0.256631	0.0325519	2.02322
exposure	outcome	pMu9kf	MUed7J	NA	rs75936055	-1.41296	1.01909	0.165598	-3.41038	0.584462	0.243422	0.0330288	1.79403
exposure	outcome	pMu9kf	MUed7J	NA	rs75976622	2.06893	0.671562	0.00206465	0.752668	3.38519	7.91635	2.12266	29.5237
exposure	outcome	pMu9kf	MUed7J	NA	rs7614016	-2.11889	1.34323	0.114688	-4.75162	0.513827	0.120164	0.00863773	1.67168
exposure	outcome	pMu9kf	MUed7J	NA	rs762360	0.451476	1.06096	0.670445	-1.628	2.53095	1.57063	0.196322	12.5654
exposure	outcome	pMu9kf	MUed7J	NA	rs7662792	-0.18118	1.12918	0.872524	-2.39437	2.03201	0.834285	0.0912304	7.62938
exposure	outcome	pMu9kf	MUed7J	NA	rs7695067	-0.741235	1.05934	0.484107	-2.81755	1.33508	0.476525	0.0597524	3.80028
exposure	outcome	pMu9kf	MUed7J	NA	rs7808907	0.277454	1.15539	0.810222	-1.98711	2.54202	1.31977	0.137092	12.7052
exposure	outcome	pMu9kf	MUed7J	NA	rs7828742	0.509637	0.599135	0.39498	-0.664668	1.68394	1.66469	0.514444	5.38675
exposure	outcome	pMu9kf	MUed7J	NA	rs7846549	0.299759	0.649867	0.64461	-0.97398	1.5735	1.34953	0.377577	4.82349
exposure	outcome	pMu9kf	MUed7J	NA	rs7933202	1.23985	0.786028	0.114714	-0.300769	2.78046	3.45508	0.740249	16.1264
exposure	outcome	pMu9kf	MUed7J	NA	rs7969196	0.10559	0.165682	0.523928	-0.219148	0.430327	1.11137	0.803203	1.53776
exposure	outcome	pMu9kf	MUed7J	NA	rs8040040	1.03587	0.964212	0.282682	-0.853989	2.92572	2.81755	0.425713	18.6477
exposure	outcome	pMu9kf	MUed7J	NA	rs8060025	-1.12557	0.86646	0.193928	-2.82383	0.572689	0.324467	0.0593779	1.77303
exposure	outcome	pMu9kf	MUed7J	NA	rs8126001	0.681271	0.877305	0.437424	-1.03825	2.40079	1.97639	0.354075	11.0319
exposure	outcome	pMu9kf	MUed7J	NA	rs835278	-2.5025	1.05715	0.0179222	-4.57451	-0.430494	0.0818798	0.0103113	0.650188
exposure	outcome	pMu9kf	MUed7J	NA	rs846881	1.62452	1.02591	0.113309	-0.38626	3.63531	5.07601	0.679594	37.9136
exposure	outcome	pMu9kf	MUed7J	NA	rs889745	0.945075	1.07171	0.377862	-1.15547	3.04562	2.57301	0.31491	21.023
exposure	outcome	pMu9kf	MUed7J	NA	rs9401890	-0.0249294	0.513645	0.96129	-1.03167	0.981814	0.975379	0.35641	2.66929
exposure	outcome	pMu9kf	MUed7J	NA	rs9521499	-0.88028	1.10607	0.426112	-3.04818	1.28762	0.414667	0.0474453	3.62414
exposure	outcome	pMu9kf	MUed7J	NA	rs9604045	-1.28525	0.912341	0.158913	-3.07344	0.502939	0.276582	0.0462619	1.65357
exposure	outcome	pMu9kf	MUed7J	NA	rs9638882	-0.0520917	0.682352	0.939147	-1.3895	1.28532	0.949242	0.2492	3.61582
exposure	outcome	pMu9kf	MUed7J	NA	rs9738365	0.629946	0.848557	0.457861	-1.03323	2.29312	1.87751	0.355857	9.90576
exposure	outcome	pMu9kf	MUed7J	NA	rs9808651	0.808954	0.548988	0.140606	-0.267062	1.88497	2.24556	0.765626	6.58616
exposure	outcome	pMu9kf	MUed7J	NA	rs9838974	-2.1487	1.1256	0.0562714	-4.35488	0.0574865	0.116636	0.012844	1.05917
exposure	outcome	pMu9kf	MUed7J	NA	rs9889745	1.49752	1.09073	0.169767	-0.640308	3.63534	4.47058	0.52713	37.9149
exposure	outcome	pMu9kf	MUed7J	NA	All - Inverse variance weighted	0.156378	0.0514064	0.00235018	0.0556213	0.257134	1.16927	1.0572	1.29322
exposure	outcome	pMu9kf	MUed7J	NA	All - MR Egger	0.209672	0.0806457	0.0100776	0.0516064	0.367738	1.23327	1.05296	1.44446
