# Supplementary material for: The Impact of Blood and Urine Biomarkers on Age-Related Macular Degeneration: Insights from Mendelian Randomization and Cross-sectional Study from NHANES
Source: Biol Proced Online. 2024 Jun 25;26:19. doi: 10.1186/s12575-024-00248-z (PMC11201032; doi:10.1186/s12575-024-00248-z)
Supplement: Supplementary file 2 — Supplementary Material 2 [file 12575_2024_248_MOESM2_ESM.xls]

## Sheet: Sheet1
	Table S6 The Heterogeneity and Pleiotropy
id.exposure	Biomarker	Method	Q	Q_df	Q_pval	pleotropy
ALB	ALB	MR Egger	1239.54	184	0.234535	0.488153
ALB	ALB	Inverse variance weighted	1242.79	185	0.188635
1	CRP	MR Egger	285.286	185	0.505645	0.391952
	CRP	Inverse variance weighted	286.422	186	0.656917
	HDL-C	MR Egger	472.242	232	0.530956	0.129359
	HDL-C	Inverse variance weighted	476.957	233	0.486104
	Phosphate	MR Egger	235.579	160	0.0940251	0.760399
	Phosphate	Inverse variance weighted	235.716	161	0.112934
	TG	MR Egger	401.011	216	0.237469	0.787153
	TG	Inverse variance weighted	401.147	217	0.0607234
