# Supplementary material for: The Impact of Blood and Urine Biomarkers on Age-Related Macular Degeneration: Insights from Mendelian Randomization and Cross-sectional Study from NHANES
Source: Biol Proced Online. 2024 Jun 25;26:19. doi: 10.1186/s12575-024-00248-z (PMC11201032; doi:10.1186/s12575-024-00248-z)
Supplement: Supplementary file 3 — Supplementary Material 3 [file 12575_2024_248_MOESM3_ESM.xls]

## Sheet: Sheet1
TableS9 The MR Result of Biomarkers in wet AMD
Biomarkers	method	nsnp	b	se	pval	lo_ci	up_ci	or	or_lci95	or_uci95
ALB	MR Egger	178	-0.275524	0.355147	0.438907	-0.971611	0.420564	0.759175	0.378473	1.52282
ALB	Weighted median	178	-0.168991	0.120512	0.160834	-0.405195	0.067213	0.844517	0.666847	1.06952
ALB	Inverse variance weighted	178	-0.360005	0.157799	0.0225243	-0.669292	-0.050718	0.697673	0.512071	0.950547
ALB	Simple mode	178	-0.105611	0.306687	0.730984	-0.706717	0.495495	0.899775	0.493261	1.64131
ALB	Weighted mode	178	-0.105611	0.19687	0.592321	-0.491476	0.280254	0.899775	0.611723	1.32347
Total Protein	MR Egger	206	-0.0252151	0.185867	0.892222	-0.389515	0.339085	0.9751	0.677385	1.40366
Total Protein	Weighted median	206	-0.100532	0.122073	0.4102	-0.339795	0.138731	0.904356	0.711916	1.14881
Total Protein	Inverse variance weighted	206	-0.171364	0.0788401	0.029738	-0.32589	-0.0168373	0.842515	0.721884	0.983304
Total Protein	Simple mode	206	-0.281453	0.320226	0.380473	-0.909095	0.346189	0.754686	0.402888	1.41367
Total Protein	Weighted mode	206	-0.133114	0.206847	0.520596	-0.538534	0.272307	0.875366	0.583603	1.31299
TG	MR Egger	210	-0.167932	0.0985403	0.0898385	-0.361071	0.0252074	0.845412	0.69693	1.02553
TG	Weighted median	210	-0.100922	0.0863808	0.242669	-0.270229	0.0683842	0.904003	0.763205	1.07078
TG	Inverse variance weighted	210	-0.230074	0.0653097	0.000426937	-0.358081	-0.102067	0.794475	0.699017	0.902969
TG	Simple mode	210	-0.398568	0.182939	0.0304732	-0.757129	-0.0400071	0.67128	0.469011	0.960783
TG	Weighted mode	210	-0.0939929	0.0819645	0.252795	-0.254643	0.0666575	0.910289	0.775193	1.06893
Vitamin D	MR Egger	65	0.357817	0.188046	0.0616369	-0.0107536	0.726387	1.4302	0.989304	2.0676
Vitamin D	Weighted median	65	0.499543	0.127222	8.62e-05	0.250187	0.748898	1.64797	1.28427	2.11467
Vitamin D	Inverse variance weighted	65	0.34517	0.126234	0.00224994	0.0977518	0.592587	1.41223	1.10269	1.80866
Vitamin D	Simple mode	65	0.561527	0.28828	0.0558217	-0.00350238	1.12656	1.75335	0.996504	3.08501
Vitamin D	Weighted mode	65	0.405403	0.107794	0.000369287	0.194127	0.616678	1.49991	1.21425	1.85276
