# Supplementary material for: The Impact of Blood and Urine Biomarkers on Age-Related Macular Degeneration: Insights from Mendelian Randomization and Cross-sectional Study from NHANES
Source: Biol Proced Online. 2024 Jun 25;26:19. doi: 10.1186/s12575-024-00248-z (PMC11201032; doi:10.1186/s12575-024-00248-z)
Supplement: Supplementary file 4 — Supplementary Material 4 [file 12575_2024_248_MOESM4_ESM.xls]

## Sheet: Sheet1
Table S3 The SNPs of HDL-C in AMD
exposure	outcome	id.exposure	id.outcome	samplesize	SNP	b	se	p	lo_ci	up_ci	or	or_lci95	or_uci95
exposure	outcome	RPpID0	hQ6oYX	NA	rs10019888	0.280904	0.818083	0.731322	-1.32254	1.88435	1.32433	0.266458	6.58205
exposure	outcome	RPpID0	hQ6oYX	NA	rs10233430	-0.505449	0.641169	0.430507	-1.76214	0.751242	0.603235	0.171677	2.11963
exposure	outcome	RPpID0	hQ6oYX	NA	rs10242866	0.287987	0.555115	0.603909	-0.800039	1.37601	1.33374	0.449312	3.95908
exposure	outcome	RPpID0	hQ6oYX	NA	rs1045242	-1.10405	0.82391	0.18024	-2.71892	0.51081	0.331524	0.065946	1.66664
exposure	outcome	RPpID0	hQ6oYX	NA	rs10504477	-0.193343	0.824358	0.814567	-1.80908	1.4224	0.824199	0.163804	4.14705
exposure	outcome	RPpID0	hQ6oYX	NA	rs10750096	-0.472833	0.231762	0.0413341	-0.927087	-0.0185787	0.623234	0.395705	0.981593
exposure	outcome	RPpID0	hQ6oYX	NA	rs10761737	2.47815	0.983559	0.0117497	0.550373	4.40592	11.9192	1.7339	81.9349
exposure	outcome	RPpID0	hQ6oYX	NA	rs10774779	1.47467	0.792202	0.0626761	-0.0780459	3.02739	4.36959	0.924922	20.6432
exposure	outcome	RPpID0	hQ6oYX	NA	rs10786114	0.395981	0.834525	0.635144	-1.23969	2.03165	1.48584	0.289475	7.62665
exposure	outcome	RPpID0	hQ6oYX	NA	rs10842665	1.4978	0.838312	0.0739876	-0.145288	3.1409	4.47186	0.864774	23.1246
exposure	outcome	RPpID0	hQ6oYX	NA	rs1086056	0.653622	1.02803	0.524906	-1.36132	2.66856	1.92249	0.256323	14.4192
exposure	outcome	RPpID0	hQ6oYX	NA	rs11021232	0.226898	1.01894	0.823784	-1.77022	2.22401	1.2547	0.170296	9.24435
exposure	outcome	RPpID0	hQ6oYX	NA	rs11045171	-0.133824	0.524753	0.798706	-1.16234	0.894692	0.874744	0.312754	2.44658
exposure	outcome	RPpID0	hQ6oYX	NA	rs1107850	-0.0249196	0.718889	0.972348	-1.43394	1.3841	0.975388	0.238367	3.99125
exposure	outcome	RPpID0	hQ6oYX	NA	rs11185603	0.132043	0.873901	0.8799	-1.5808	1.84489	1.14116	0.20581	6.3274
exposure	outcome	RPpID0	hQ6oYX	NA	rs112001035	1.07554	0.517391	0.0376378	0.0614542	2.08963	2.93158	1.06338	8.0819
exposure	outcome	RPpID0	hQ6oYX	NA	rs11239536	-0.351328	0.553886	0.525888	-1.43695	0.734289	0.703753	0.237653	2.084
exposure	outcome	RPpID0	hQ6oYX	NA	rs11254464	-1.11584	0.942139	0.236268	-2.96243	0.730754	0.327641	0.0516932	2.07665
exposure	outcome	RPpID0	hQ6oYX	NA	rs113422695	-0.203272	1.18083	0.863324	-2.51769	2.11115	0.816056	0.0806455	8.25771
exposure	outcome	RPpID0	hQ6oYX	NA	rs113710278	0.42606	0.868653	0.623792	-1.2765	2.12862	1.53121	0.279012	8.40326
exposure	outcome	RPpID0	hQ6oYX	NA	rs113933516	-0.0969981	0.851692	0.909326	-1.76631	1.57232	0.907558	0.170962	4.8178
exposure	outcome	RPpID0	hQ6oYX	NA	rs116006942	0.00965815	1.28741	0.994014	-2.51367	2.53299	1.0097	0.0809703	12.5911
exposure	outcome	RPpID0	hQ6oYX	NA	rs11643175	-0.234589	0.558472	0.674445	-1.32919	0.860015	0.790896	0.264691	2.3632
exposure	outcome	RPpID0	hQ6oYX	NA	rs11705639	1.16781	0.905703	0.197261	-0.60737	2.94299	3.21494	0.544782	18.9724
exposure	outcome	RPpID0	hQ6oYX	NA	rs117188729	-0.646443	1.09183	0.553803	-2.78644	1.49355	0.523906	0.0616403	4.45289
exposure	outcome	RPpID0	hQ6oYX	NA	rs117760119	-0.131385	0.47309	0.78123	-1.05864	0.795872	0.87688	0.346927	2.21637
exposure	outcome	RPpID0	hQ6oYX	NA	rs11789603	0.551948	0.391246	0.158321	-0.214895	1.31879	1.73663	0.806626	3.7389
exposure	outcome	RPpID0	hQ6oYX	NA	rs12034581	0.357566	0.865073	0.679361	-1.33798	2.05311	1.42984	0.262376	7.79209
exposure	outcome	RPpID0	hQ6oYX	NA	rs12146566	1.48345	1.00881	0.141429	-0.493823	3.46072	4.40813	0.610289	31.84
exposure	outcome	RPpID0	hQ6oYX	NA	rs12229372	-0.250719	0.640607	0.695519	-1.50631	1.00487	0.778241	0.221727	2.73155
exposure	outcome	RPpID0	hQ6oYX	NA	rs1228588	-0.157128	1.05651	0.881772	-2.22789	1.91363	0.854595	0.107756	6.77765
exposure	outcome	RPpID0	hQ6oYX	NA	rs12288512	0.127602	0.767881	0.86802	-1.37745	1.63265	1.1361	0.252222	5.11742
exposure	outcome	RPpID0	hQ6oYX	NA	rs12379205	-0.758129	0.869767	0.383401	-2.46287	0.946614	0.468542	0.0851898	2.57697
exposure	outcome	RPpID0	hQ6oYX	NA	rs12443634	0.0488461	0.437321	0.911066	-0.808303	0.905995	1.05006	0.445614	2.47439
exposure	outcome	RPpID0	hQ6oYX	NA	rs12479820	1.25082	1.07498	0.244595	-0.856138	3.35779	3.49322	0.424799	28.7256
exposure	outcome	RPpID0	hQ6oYX	NA	rs12485478	0.620516	0.689627	0.368235	-0.731153	1.97218	1.85989	0.481354	7.18636
exposure	outcome	RPpID0	hQ6oYX	NA	rs12575456	-0.250667	0.325469	0.441199	-0.888586	0.387253	0.778282	0.411237	1.47293
exposure	outcome	RPpID0	hQ6oYX	NA	rs12582170	-0.666754	1.0764	0.535633	-2.77649	1.44299	0.513373	0.0622564	4.23332
exposure	outcome	RPpID0	hQ6oYX	NA	rs12624640	1.62127	0.807318	0.0446207	0.0389229	3.20361	5.05949	1.03969	24.6212
exposure	outcome	RPpID0	hQ6oYX	NA	rs12686780	1.01348	0.99739	0.309568	-0.941407	2.96836	2.75516	0.390079	19.46
exposure	outcome	RPpID0	hQ6oYX	NA	rs12702510	0.234417	0.602739	0.697336	-0.946951	1.41579	1.26417	0.387922	4.11972
exposure	outcome	RPpID0	hQ6oYX	NA	rs12714404	-1.7327	1.05253	0.0997165	-3.79565	0.330252	0.176806	0.0224683	1.39132
exposure	outcome	RPpID0	hQ6oYX	NA	rs12921195	1.02484	1.02597	0.317843	-0.986063	3.03575	2.78666	0.373042	20.8166
exposure	outcome	RPpID0	hQ6oYX	NA	rs12926107	-0.15505	0.932033	0.867876	-1.98184	1.67174	0.856372	0.137816	5.32139
exposure	outcome	RPpID0	hQ6oYX	NA	rs12928099	-0.427381	0.628421	0.49645	-1.65909	0.804325	0.652215	0.190313	2.23519
exposure	outcome	RPpID0	hQ6oYX	NA	rs12938909	0.622677	0.831502	0.453943	-1.00707	2.25242	1.86391	0.365289	9.51074
exposure	outcome	RPpID0	hQ6oYX	NA	rs13092817	1.69809	0.881347	0.0540177	-0.0293533	3.42553	5.46348	0.971073	30.7388
exposure	outcome	RPpID0	hQ6oYX	NA	rs13101828	-0.118764	0.770861	0.877557	-1.62965	1.39212	0.888017	0.195998	4.02339
exposure	outcome	RPpID0	hQ6oYX	NA	rs13135092	0.490098	0.726104	0.499695	-0.933066	1.91326	1.63248	0.393346	6.77515
exposure	outcome	RPpID0	hQ6oYX	NA	rs1316739	-0.125135	1.01417	0.901801	-2.1129	1.86263	0.882378	0.120887	6.44065
exposure	outcome	RPpID0	hQ6oYX	NA	rs13263821	-0.959688	0.895942	0.284103	-2.71573	0.796359	0.383013	0.0661563	2.21745
exposure	outcome	RPpID0	hQ6oYX	NA	rs13379043	0.473978	0.85061	0.577376	-1.19322	2.14117	1.60637	0.303244	8.50941
exposure	outcome	RPpID0	hQ6oYX	NA	rs13391980	-0.854721	0.586086	0.144743	-2.00345	0.294008	0.425402	0.134869	1.34179
exposure	outcome	RPpID0	hQ6oYX	NA	rs1349852	-2.85414	1.09393	0.00907882	-4.99824	-0.710039	0.0576053	0.0067498	0.491625
exposure	outcome	RPpID0	hQ6oYX	NA	rs1365297	-0.196292	0.575957	0.733247	-1.32517	0.932584	0.821773	0.265759	2.54107
exposure	outcome	RPpID0	hQ6oYX	NA	rs138716	1.5737	0.831863	0.0585205	-0.0567509	3.20415	4.82447	0.944829	24.6346
exposure	outcome	RPpID0	hQ6oYX	NA	rs140329088	-1.69796	0.772981	0.0280467	-3.213	-0.182913	0.183057	0.0402357	0.832841
exposure	outcome	RPpID0	hQ6oYX	NA	rs144503444	1.23853	1.31763	0.347234	-1.34403	3.82109	3.45054	0.260793	45.6539
exposure	outcome	RPpID0	hQ6oYX	NA	rs145726796	-0.20661	0.853002	0.808614	-1.87849	1.46527	0.813337	0.15282	4.32873
exposure	outcome	RPpID0	hQ6oYX	NA	rs145947882	0.611311	0.240927	0.0111701	0.139095	1.08353	1.84285	1.14923	2.95508
exposure	outcome	RPpID0	hQ6oYX	NA	rs147011441	1.80133	1.21955	0.139663	-0.588982	4.19164	6.05768	0.554892	66.1309
exposure	outcome	RPpID0	hQ6oYX	NA	rs1470581	-0.45141	1.09897	0.68125	-2.60539	1.70257	0.63673	0.0738745	5.48802
exposure	outcome	RPpID0	hQ6oYX	NA	rs1471251	3.25316	0.741813	1.15761e-05	1.79921	4.70712	25.8721	6.04487	110.732
exposure	outcome	RPpID0	hQ6oYX	NA	rs147762096	1.86292	1.25618	0.138072	-0.599185	4.32502	6.44251	0.549259	75.5671
exposure	outcome	RPpID0	hQ6oYX	NA	rs148024643	0.149803	0.569873	0.79265	-0.967148	1.26675	1.16161	0.380166	3.54931
exposure	outcome	RPpID0	hQ6oYX	NA	rs150224153	-0.505895	0.301428	0.0932831	-1.09669	0.0849038	0.602966	0.333973	1.08861
exposure	outcome	RPpID0	hQ6oYX	NA	rs150844304	1.30099	1.07403	0.225773	-0.804107	3.40609	3.67294	0.447487	30.1473
exposure	outcome	RPpID0	hQ6oYX	NA	rs1549442	-0.154984	0.998458	0.876645	-2.11196	1.80199	0.856429	0.121	6.06172
exposure	outcome	RPpID0	hQ6oYX	NA	rs1601934	-0.853016	0.144719	3.76335e-09	-1.13667	-0.569366	0.426128	0.320887	0.565884
exposure	outcome	RPpID0	hQ6oYX	NA	rs168962	1.1239	0.97854	0.250741	-0.794035	3.04184	3.07684	0.452017	20.9438
exposure	outcome	RPpID0	hQ6oYX	NA	rs1696390	-0.370088	1.05136	0.724831	-2.43075	1.69057	0.690674	0.0879713	5.42257
exposure	outcome	RPpID0	hQ6oYX	NA	rs16979372	-1.20684	1.24752	0.333346	-3.65198	1.23829	0.29914	0.0259398	3.44971
exposure	outcome	RPpID0	hQ6oYX	NA	rs17281013	-0.176641	0.879941	0.8409	-1.90133	1.54804	0.83808	0.14937	4.70226
exposure	outcome	RPpID0	hQ6oYX	NA	rs17326656	0.767325	1.03317	0.457668	-1.25768	2.79233	2.154	0.284312	16.3191
exposure	outcome	RPpID0	hQ6oYX	NA	rs174566	0.274427	0.24968	0.271718	-0.214946	0.763799	1.31578	0.806585	2.14642
exposure	outcome	RPpID0	hQ6oYX	NA	rs17610659	-1.37464	0.859665	0.109812	-3.05958	0.310306	0.252931	0.0469074	1.36384
exposure	outcome	RPpID0	hQ6oYX	NA	rs1774249	-0.623954	1.19132	0.600454	-2.95895	1.71104	0.535822	0.0518734	5.53472
exposure	outcome	RPpID0	hQ6oYX	NA	rs183078	-1.11877	1.13221	0.323089	-3.33791	1.10036	0.32668	0.0355111	3.00525
exposure	outcome	RPpID0	hQ6oYX	NA	rs193695	0.317188	0.09803	0.00121378	0.125049	0.509327	1.37326	1.1332	1.66417
exposure	outcome	RPpID0	hQ6oYX	NA	rs1943977	-0.0869467	0.21738	0.689175	-0.513012	0.339119	0.916726	0.598689	1.40371
exposure	outcome	RPpID0	hQ6oYX	NA	rs1955512	-0.056083	1.07225	0.958287	-2.1577	2.04553	0.945461	0.115591	7.73326
exposure	outcome	RPpID0	hQ6oYX	NA	rs1964599	-0.0305311	0.725035	0.966411	-1.4516	1.39054	0.96993	0.234195	4.01701
exposure	outcome	RPpID0	hQ6oYX	NA	rs1971739	-1.63435	0.881796	0.0638199	-3.36267	0.093968	0.195079	0.0346426	1.09852
exposure	outcome	RPpID0	hQ6oYX	NA	rs1972006	0.34012	1.13383	0.764197	-1.88219	2.56243	1.40512	0.152256	12.9673
exposure	outcome	RPpID0	hQ6oYX	NA	rs204474	0.200363	0.353837	0.571218	-0.493157	0.893884	1.22185	0.610695	2.44461
exposure	outcome	RPpID0	hQ6oYX	NA	rs2070598	0.101427	0.899322	0.910204	-1.66124	1.8641	1.10675	0.189903	6.45011
exposure	outcome	RPpID0	hQ6oYX	NA	rs2099108	-0.482953	1.08361	0.655821	-2.60683	1.64092	0.616959	0.0737684	5.15991
exposure	outcome	RPpID0	hQ6oYX	NA	rs2159607	0.8019	1.00363	0.424292	-1.16522	2.76902	2.22977	0.311854	15.943
exposure	outcome	RPpID0	hQ6oYX	NA	rs223823	1.20979	0.800647	0.130784	-0.359475	2.77906	3.35279	0.698042	16.1039
exposure	outcome	RPpID0	hQ6oYX	NA	rs2268843	1.72428	1.09331	0.114768	-0.418609	3.86717	5.60848	0.657961	47.8069
exposure	outcome	RPpID0	hQ6oYX	NA	rs2271308	-0.209895	0.583987	0.719283	-1.35451	0.934719	0.810669	0.258074	2.5465
exposure	outcome	RPpID0	hQ6oYX	NA	rs2297402	-0.904545	0.941833	0.336849	-2.75054	0.941447	0.404726	0.0638935	2.56369
exposure	outcome	RPpID0	hQ6oYX	NA	rs2298632	0.178749	0.89769	0.842168	-1.58072	1.93822	1.19572	0.205826	6.94638
exposure	outcome	RPpID0	hQ6oYX	NA	rs2302263	0.00137448	0.621097	0.998234	-1.21598	1.21872	1.00138	0.296421	3.38287
exposure	outcome	RPpID0	hQ6oYX	NA	rs2303700	-0.060498	1.03232	0.953267	-2.08384	1.96284	0.941296	0.124452	7.11954
exposure	outcome	RPpID0	hQ6oYX	NA	rs2306363	0.800287	0.906878	0.377526	-0.977194	2.57777	2.22618	0.376366	13.1677
exposure	outcome	RPpID0	hQ6oYX	NA	rs235314	0.292522	0.770246	0.704111	-1.21716	1.8022	1.3398	0.296069	6.063
exposure	outcome	RPpID0	hQ6oYX	NA	rs2371717	1.39147	1.05227	0.186053	-0.670986	3.45392	4.02074	0.511204	31.624
exposure	outcome	RPpID0	hQ6oYX	NA	rs2395476	-0.385268	1.18739	0.745586	-2.71256	1.94202	0.680269	0.0663668	6.97284
exposure	outcome	RPpID0	hQ6oYX	NA	rs2417125	3.30867	1.17567	0.00488843	1.00437	5.61298	27.3488	2.73018	273.959
exposure	outcome	RPpID0	hQ6oYX	NA	rs2419605	0.777098	0.660704	0.239528	-0.517882	2.07208	2.17515	0.595781	7.9413
exposure	outcome	RPpID0	hQ6oYX	NA	rs2494748	-0.236503	0.533779	0.657713	-1.28271	0.809703	0.789384	0.277285	2.24724
exposure	outcome	RPpID0	hQ6oYX	NA	rs2513877	1.27055	0.898333	0.157263	-0.490188	3.03128	3.5628	0.612511	20.7237
exposure	outcome	RPpID0	hQ6oYX	NA	rs2534600	0.803445	1.00074	0.422059	-1.158	2.76489	2.23322	0.314115	15.8772
exposure	outcome	RPpID0	hQ6oYX	NA	rs254559	-0.399075	1.10348	0.717612	-2.56189	1.76374	0.67094	0.077159	5.8342
exposure	outcome	RPpID0	hQ6oYX	NA	rs2575850	-0.121578	0.980233	0.901292	-2.04283	1.79968	0.885522	0.129661	6.0477
exposure	outcome	RPpID0	hQ6oYX	NA	rs2678379	0.0215145	0.245479	0.930161	-0.459624	0.502653	1.02175	0.631521	1.6531
exposure	outcome	RPpID0	hQ6oYX	NA	rs2699812	-0.231805	0.825429	0.778841	-1.84964	1.38604	0.793101	0.157293	3.99896
exposure	outcome	RPpID0	hQ6oYX	NA	rs2700892	-1.91436	0.890402	0.031556	-3.65954	-0.169168	0.147437	0.0257442	0.844367
exposure	outcome	RPpID0	hQ6oYX	NA	rs2721954	0.614285	0.467602	0.18895	-0.302216	1.53078	1.84833	0.739179	4.6218
exposure	outcome	RPpID0	hQ6oYX	NA	rs2740488	0.799039	0.25528	0.00174776	0.29869	1.29939	2.2234	1.34809	3.66705
exposure	outcome	RPpID0	hQ6oYX	NA	rs2792759	0.210754	0.414318	0.610979	-0.601309	1.02282	1.23461	0.548094	2.78102
exposure	outcome	RPpID0	hQ6oYX	NA	rs2804894	1.32983	0.865516	0.124425	-0.366578	3.02625	3.78042	0.693102	20.6197
exposure	outcome	RPpID0	hQ6oYX	NA	rs282146	0.203893	1.02499	0.842324	-1.80509	2.21288	1.22617	0.164459	9.14201
exposure	outcome	RPpID0	hQ6oYX	NA	rs28362901	0.781951	0.922328	0.396549	-1.02581	2.58971	2.18573	0.358505	13.326
exposure	outcome	RPpID0	hQ6oYX	NA	rs28446899	0.494111	1.32548	0.709314	-2.10384	3.09206	1.63904	0.121988	22.0224
exposure	outcome	RPpID0	hQ6oYX	NA	rs28510484	0.526701	0.974261	0.588772	-1.38285	2.43625	1.69334	0.250863	11.4301
exposure	outcome	RPpID0	hQ6oYX	NA	rs28581361	1.54056	1.1621	0.184949	-0.737154	3.81828	4.66723	0.478474	45.526
exposure	outcome	RPpID0	hQ6oYX	NA	rs286	-0.108575	0.180221	0.546871	-0.461808	0.244658	0.897112	0.630143	1.27718
exposure	outcome	RPpID0	hQ6oYX	NA	rs28639492	0.305096	0.465852	0.512519	-0.607974	1.21817	1.35676	0.544453	3.38098
exposure	outcome	RPpID0	hQ6oYX	NA	rs28650790	0.157479	0.656241	0.810353	-1.12875	1.44371	1.17056	0.323436	4.23638
exposure	outcome	RPpID0	hQ6oYX	NA	rs2972145	0.690965	0.329753	0.0361353	0.044649	1.33728	1.99564	1.04566	3.80867
exposure	outcome	RPpID0	hQ6oYX	NA	rs2972566	1.1334	1.01186	0.262663	-0.849843	3.11665	3.10621	0.427482	22.5706
exposure	outcome	RPpID0	hQ6oYX	NA	rs308	0.275998	0.297204	0.353071	-0.306521	0.858517	1.31785	0.736003	2.35966
exposure	outcome	RPpID0	hQ6oYX	NA	rs34022603	0.458153	1.28651	0.721751	-2.06341	2.97972	1.58115	0.12702	19.6823
exposure	outcome	RPpID0	hQ6oYX	NA	rs35283918	-0.840417	1.00034	0.400834	-2.80108	1.12025	0.431531	0.0607444	3.06561
exposure	outcome	RPpID0	hQ6oYX	NA	rs35297956	-0.365687	1.00474	0.715886	-2.33497	1.6036	0.69372	0.0968132	4.97089
exposure	outcome	RPpID0	hQ6oYX	NA	rs35473170	-1.26037	0.815705	0.122314	-2.85916	0.338409	0.283548	0.0573171	1.40271
exposure	outcome	RPpID0	hQ6oYX	NA	rs35493868	0.763793	0.500833	0.127248	-0.21784	1.74543	2.1464	0.804255	5.72834
exposure	outcome	RPpID0	hQ6oYX	NA	rs3732356	0.0606042	0.908561	0.946818	-1.72018	1.84138	1.06248	0.179035	6.30525
exposure	outcome	RPpID0	hQ6oYX	NA	rs3747973	2.13173	1.10063	0.052767	-0.0255094	4.28897	8.42943	0.974813	72.8912
exposure	outcome	RPpID0	hQ6oYX	NA	rs3784671	0.676699	1.08202	0.531707	-1.44406	2.79746	1.96737	0.235967	16.4029
exposure	outcome	RPpID0	hQ6oYX	NA	rs380267	0.427188	0.365268	0.242194	-0.288737	1.14311	1.53294	0.749209	3.13652
exposure	outcome	RPpID0	hQ6oYX	NA	rs3805946	-0.614279	0.859574	0.474837	-2.29904	1.07049	0.541031	0.100355	2.9168
exposure	outcome	RPpID0	hQ6oYX	NA	rs3814883	-0.696857	0.897354	0.437413	-2.45567	1.06196	0.498148	0.0858056	2.89203
exposure	outcome	RPpID0	hQ6oYX	NA	rs3860846	1.14868	0.71362	0.107474	-0.250017	2.54737	3.15402	0.778787	12.7735
exposure	outcome	RPpID0	hQ6oYX	NA	rs41272086	0.217543	0.414317	0.599539	-0.594519	1.0296	1.24302	0.551828	2.79996
exposure	outcome	RPpID0	hQ6oYX	NA	rs4332553	1.46707	1.07101	0.170748	-0.632105	3.56624	4.3365	0.531472	35.3833
exposure	outcome	RPpID0	hQ6oYX	NA	rs4344355	0.307153	1.0141	0.76198	-1.68049	2.29479	1.35955	0.186283	9.9224
exposure	outcome	RPpID0	hQ6oYX	NA	rs4369653	0.449192	0.196746	0.022424	0.0635703	0.834814	1.56705	1.06563	2.30439
exposure	outcome	RPpID0	hQ6oYX	NA	rs4634925	0.298327	1.0884	0.784011	-1.83494	2.4316	1.3476	0.159623	11.377
exposure	outcome	RPpID0	hQ6oYX	NA	rs4650998	0.482491	0.709055	0.496207	-0.907257	1.87224	1.6201	0.40363	6.50284
exposure	outcome	RPpID0	hQ6oYX	NA	rs4764474	0.346591	0.816022	0.671032	-1.25281	1.94599	1.41424	0.2857	7.00059
exposure	outcome	RPpID0	hQ6oYX	NA	rs4804413	-0.368989	1.00007	0.712155	-2.32913	1.59115	0.691433	0.0973809	4.90938
exposure	outcome	RPpID0	hQ6oYX	NA	rs4805881	1.47477	0.630097	0.0192557	0.239779	2.70976	4.37002	1.27097	15.0256
exposure	outcome	RPpID0	hQ6oYX	NA	rs4841133	-0.130534	0.223468	0.559135	-0.568531	0.307464	0.877627	0.566357	1.35997
exposure	outcome	RPpID0	hQ6oYX	NA	rs4871603	0.357431	0.389612	0.358932	-0.406208	1.12107	1.42965	0.666171	3.06814
exposure	outcome	RPpID0	hQ6oYX	NA	rs4906263	0.162991	1.021	0.873166	-1.83817	2.16415	1.17703	0.159108	8.7072
exposure	outcome	RPpID0	hQ6oYX	NA	rs4917675	-0.57066	1.01089	0.572407	-2.55201	1.41069	0.565152	0.0779247	4.09879
exposure	outcome	RPpID0	hQ6oYX	NA	rs4946954	1.80977	0.866772	0.0368034	0.110894	3.50864	6.10902	1.11728	33.4028
exposure	outcome	RPpID0	hQ6oYX	NA	rs49675	0.799945	1.14411	0.484436	-1.44251	3.0424	2.22542	0.236334	20.9555
exposure	outcome	RPpID0	hQ6oYX	NA	rs4969142	-0.482134	0.486814	0.321985	-1.43629	0.472021	0.617464	0.237808	1.60323
exposure	outcome	RPpID0	hQ6oYX	NA	rs539858	-1.1988	0.701466	0.0874512	-2.57368	0.176069	0.301555	0.0762546	1.19252
exposure	outcome	RPpID0	hQ6oYX	NA	rs544908	0.00366252	1.11703	0.997384	-2.18571	2.19304	1.00367	0.112398	8.96239
exposure	outcome	RPpID0	hQ6oYX	NA	rs55781197	1.00434	0.302184	0.000888628	0.412059	1.59662	2.7301	1.50992	4.93632
exposure	outcome	RPpID0	hQ6oYX	NA	rs558971	0.296536	0.813079	0.715329	-1.2971	1.89017	1.34519	0.273324	6.62049
exposure	outcome	RPpID0	hQ6oYX	NA	rs56030759	0.307685	0.818742	0.707063	-1.29705	1.91242	1.36027	0.273337	6.76944
exposure	outcome	RPpID0	hQ6oYX	NA	rs5754387	1.04926	0.459475	0.0223948	0.148688	1.94983	2.85554	1.16031	7.0275
exposure	outcome	RPpID0	hQ6oYX	NA	rs57912727	0.741209	0.745509	0.320109	-0.719988	2.20241	2.09847	0.486758	9.04676
exposure	outcome	RPpID0	hQ6oYX	NA	rs583104	0.344643	0.544675	0.526897	-0.722921	1.41221	1.41149	0.485333	4.10501
exposure	outcome	RPpID0	hQ6oYX	NA	rs58609749	0.297624	0.7938	0.707708	-1.25822	1.85347	1.34666	0.284158	6.38194
exposure	outcome	RPpID0	hQ6oYX	NA	rs597808	-0.672622	0.546399	0.21832	-1.74356	0.398321	0.510369	0.174896	1.48932
exposure	outcome	RPpID0	hQ6oYX	NA	rs59791349	-2.27091	1.24443	0.068022	-4.70999	0.16817	0.103218	0.0090049	1.18314
exposure	outcome	RPpID0	hQ6oYX	NA	rs59916403	1.51857	0.902155	0.092322	-0.249649	3.2868	4.56571	0.779074	26.7571
exposure	outcome	RPpID0	hQ6oYX	NA	rs6018652	0.370288	0.698775	0.596174	-0.999311	1.73989	1.44815	0.368133	5.6967
exposure	outcome	RPpID0	hQ6oYX	NA	rs60219248	0.83758	0.71074	0.238613	-0.55547	2.23063	2.31077	0.573802	9.30573
exposure	outcome	RPpID0	hQ6oYX	NA	rs6073958	0.574657	0.289783	0.047361	0.00668172	1.14263	1.77652	1.0067	3.13501
exposure	outcome	RPpID0	hQ6oYX	NA	rs6075860	-0.66476	1.0937	0.543314	-2.80841	1.47889	0.514397	0.0603008	4.38807
exposure	outcome	RPpID0	hQ6oYX	NA	rs60972755	0.809796	0.315095	0.0101697	0.19221	1.42738	2.24745	1.21192	4.16778
exposure	outcome	RPpID0	hQ6oYX	NA	rs61352607	0.533769	0.488386	0.274427	-0.423467	1.49101	1.70535	0.654773	4.44156
exposure	outcome	RPpID0	hQ6oYX	NA	rs61733623	0.733714	0.795255	0.356208	-0.824987	2.29241	2.0828	0.438241	9.89881
exposure	outcome	RPpID0	hQ6oYX	NA	rs61805076	-0.345841	0.624721	0.579858	-1.57029	0.878612	0.707625	0.207984	2.40755
exposure	outcome	RPpID0	hQ6oYX	NA	rs62172376	0.132597	1.07711	0.902024	-1.97854	2.24374	1.14179	0.138271	9.42848
exposure	outcome	RPpID0	hQ6oYX	NA	rs62367623	0.36847	1.55563	0.812764	-2.68056	3.4175	1.44552	0.0685245	30.4932
exposure	outcome	RPpID0	hQ6oYX	NA	rs62428831	-0.325233	0.860432	0.705439	-2.01168	1.36121	0.722359	0.133764	3.90093
exposure	outcome	RPpID0	hQ6oYX	NA	rs635769	1.11322	0.700251	0.111891	-0.259268	2.48572	3.04416	0.771616	12.0097
exposure	outcome	RPpID0	hQ6oYX	NA	rs6554195	1.87773	0.854868	0.0280556	0.202184	3.55327	6.53861	1.22407	34.9272
exposure	outcome	RPpID0	hQ6oYX	NA	rs6698842	-0.428661	1.09047	0.694248	-2.56599	1.70866	0.651381	0.0768434	5.52158
exposure	outcome	RPpID0	hQ6oYX	NA	rs6754311	0.910524	0.778451	0.242137	-0.615241	2.43629	2.48563	0.540511	11.4305
exposure	outcome	RPpID0	hQ6oYX	NA	rs6762415	-0.968723	0.883989	0.273142	-2.70134	0.763895	0.379567	0.0671154	2.14662
exposure	outcome	RPpID0	hQ6oYX	NA	rs6790951	2.92523	1.12263	0.00916882	0.724876	5.12559	18.6385	2.06448	168.273
exposure	outcome	RPpID0	hQ6oYX	NA	rs6792892	-0.554887	0.603117	0.357556	-1.737	0.627222	0.574137	0.176048	1.8724
exposure	outcome	RPpID0	hQ6oYX	NA	rs686030	0.51228	0.453803	0.258957	-0.377174	1.40173	1.66909	0.685797	4.06224
exposure	outcome	RPpID0	hQ6oYX	NA	rs7020472	0.881198	1.10046	0.423276	-1.27571	3.03811	2.41379	0.279232	20.8658
exposure	outcome	RPpID0	hQ6oYX	NA	rs7036107	0.484037	1.08011	0.654055	-1.63298	2.60105	1.62261	0.195346	13.4779
exposure	outcome	RPpID0	hQ6oYX	NA	rs703966	0.527113	0.927105	0.569656	-1.29001	2.34424	1.69404	0.275267	10.4253
exposure	outcome	RPpID0	hQ6oYX	NA	rs7107356	0.0909563	0.898199	0.91934	-1.66951	1.85143	1.09522	0.188339	6.3689
exposure	outcome	RPpID0	hQ6oYX	NA	rs715	1.03763	0.848025	0.221111	-0.624503	2.69976	2.82251	0.535527	14.8761
exposure	outcome	RPpID0	hQ6oYX	NA	rs7170463	-1.6057	0.743616	0.0308261	-3.06319	-0.14821	0.200749	0.0467385	0.86225
exposure	outcome	RPpID0	hQ6oYX	NA	rs7256200	2.06961	0.264777	5.4335e-15	1.55065	2.58858	7.92177	4.71454	13.3108
exposure	outcome	RPpID0	hQ6oYX	NA	rs72663520	0.0083371	0.388181	0.982865	-0.752498	0.769172	1.00837	0.471188	2.15798
exposure	outcome	RPpID0	hQ6oYX	NA	rs7281200	-1.82695	1.00364	0.0687101	-3.79409	0.140188	0.160903	0.0225033	1.15049
exposure	outcome	RPpID0	hQ6oYX	NA	rs72959041	-0.513069	0.615496	0.404515	-1.71944	0.693304	0.598656	0.179166	2.00031
exposure	outcome	RPpID0	hQ6oYX	NA	rs73667414	0.335497	0.47096	0.476237	-0.587585	1.25858	1.39864	0.555668	3.52041
exposure	outcome	RPpID0	hQ6oYX	NA	rs737338	0.176794	0.301802	0.558015	-0.414739	0.768326	1.19338	0.660513	2.15615
exposure	outcome	RPpID0	hQ6oYX	NA	rs74444445	-0.157499	1.04275	0.879943	-2.2013	1.8863	0.854277	0.110659	6.59492
exposure	outcome	RPpID0	hQ6oYX	NA	rs7488780	-0.501815	0.972546	0.605868	-2.40801	1.40438	0.605431	0.0899946	4.07299
exposure	outcome	RPpID0	hQ6oYX	NA	rs7530647	3.19119	1.16336	0.00608657	0.911003	5.47137	24.3172	2.48682	237.785
exposure	outcome	RPpID0	hQ6oYX	NA	rs75460349	-0.668963	0.463881	0.149274	-1.57817	0.240243	0.512239	0.206352	1.27156
exposure	outcome	RPpID0	hQ6oYX	NA	rs75662196	0.249737	1.17428	0.831582	-2.05185	2.55132	1.28369	0.128497	12.824
exposure	outcome	RPpID0	hQ6oYX	NA	rs7583067	-1.22961	1.09805	0.262795	-3.38178	0.922569	0.292408	0.0339869	2.51574
exposure	outcome	RPpID0	hQ6oYX	NA	rs76428106	-0.847581	1.04902	0.419105	-2.90366	1.2085	0.42845	0.0548223	3.34845
exposure	outcome	RPpID0	hQ6oYX	NA	rs767617	0.646406	1.01129	0.522699	-1.33572	2.62854	1.90867	0.262968	13.8535
exposure	outcome	RPpID0	hQ6oYX	NA	rs77712507	0.0434052	0.243651	0.858609	-0.434152	0.520962	1.04436	0.647814	1.68365
exposure	outcome	RPpID0	hQ6oYX	NA	rs7794796	-0.226886	0.843297	0.787894	-1.87975	1.42598	0.797012	0.152629	4.16192
exposure	outcome	RPpID0	hQ6oYX	NA	rs78132593	-0.602368	0.775368	0.43723	-2.12209	0.917353	0.547514	0.119781	2.50266
exposure	outcome	RPpID0	hQ6oYX	NA	rs7832515	0.777606	0.470053	0.0980678	-0.143698	1.69891	2.17626	0.866149	5.46798
exposure	outcome	RPpID0	hQ6oYX	NA	rs7844647	-1.17068	1.06472	0.271545	-3.25753	0.916182	0.310157	0.0384832	2.49973
exposure	outcome	RPpID0	hQ6oYX	NA	rs7952521	0.0214978	0.720117	0.976184	-1.38993	1.43293	1.02173	0.249093	4.19095
exposure	outcome	RPpID0	hQ6oYX	NA	rs80028556	-2.96131	1.17083	0.0114311	-5.25613	-0.66648	0.0517512	0.00521543	0.513513
exposure	outcome	RPpID0	hQ6oYX	NA	rs8033940	-0.798208	0.167599	1.91096e-06	-1.1267	-0.469715	0.450135	0.324101	0.62518
exposure	outcome	RPpID0	hQ6oYX	NA	rs8081548	2.3339	0.866851	0.00709413	0.634875	4.03293	10.3181	1.88679	56.4259
exposure	outcome	RPpID0	hQ6oYX	NA	rs8126001	-0.744352	0.958537	0.437424	-2.62308	1.13438	0.475042	0.0725787	3.10925
exposure	outcome	RPpID0	hQ6oYX	NA	rs840873	-0.418388	0.768104	0.585959	-1.92387	1.0871	0.658107	0.14604	2.96565
exposure	outcome	RPpID0	hQ6oYX	NA	rs856408	0.857974	1.08022	0.427046	-1.25926	2.97521	2.35838	0.283864	19.5937
exposure	outcome	RPpID0	hQ6oYX	NA	rs856534	1.74907	0.729167	0.0164523	0.319903	3.17824	5.74925	1.37699	24.0044
exposure	outcome	RPpID0	hQ6oYX	NA	rs862687	-1.19614	1.10644	0.279665	-3.36476	0.97248	0.302359	0.0345702	2.64449
exposure	outcome	RPpID0	hQ6oYX	NA	rs867772	0.956313	0.606363	0.114766	-0.232158	2.14478	2.60209	0.792821	8.5402
exposure	outcome	RPpID0	hQ6oYX	NA	rs890945	0.810953	1.02637	0.42946	-1.20074	2.82264	2.25005	0.300972	16.8213
exposure	outcome	RPpID0	hQ6oYX	NA	rs895330	-1.08444	1.12557	0.33532	-3.29056	1.12169	0.338092	0.037233	3.07002
exposure	outcome	RPpID0	hQ6oYX	NA	rs921919	0.593416	0.334676	0.0762112	-0.062549	1.24938	1.81016	0.939367	3.48818
exposure	outcome	RPpID0	hQ6oYX	NA	rs9306	-0.353821	0.946285	0.708475	-2.20854	1.5009	0.702001	0.109861	4.48571
exposure	outcome	RPpID0	hQ6oYX	NA	rs9379083	-1.1407	0.998128	0.253104	-3.09703	0.815627	0.319594	0.045183	2.26059
exposure	outcome	RPpID0	hQ6oYX	NA	rs9384077	-0.273591	0.954816	0.774466	-2.14503	1.59785	0.760643	0.117064	4.94238
exposure	outcome	RPpID0	hQ6oYX	NA	rs9387383	5.98469	1.07913	2.92522e-08	3.8696	8.09978	397.299	47.9231	3293.75
exposure	outcome	RPpID0	hQ6oYX	NA	rs9442392	0.439887	1.02744	0.668549	-1.57389	2.45366	1.55253	0.207237	11.6309
exposure	outcome	RPpID0	hQ6oYX	NA	rs9591325	-0.868736	1.11404	0.435503	-3.05224	1.31477	0.419481	0.0472527	3.72391
exposure	outcome	RPpID0	hQ6oYX	NA	rs9604045	1.54906	1.09961	0.158913	-0.606173	3.7043	4.70706	0.545434	40.6216
exposure	outcome	RPpID0	hQ6oYX	NA	rs9647335	-1.37567	0.759652	0.0701528	-2.86459	0.113247	0.25267	0.0570066	1.11991
exposure	outcome	RPpID0	hQ6oYX	NA	rs9817452	-0.129048	0.77223	0.867283	-1.64262	1.38452	0.878932	0.193473	3.99292
exposure	outcome	RPpID0	hQ6oYX	NA	rs9826842	0.728203	0.819954	0.374486	-0.878907	2.33531	2.07136	0.415236	10.3327
exposure	outcome	RPpID0	hQ6oYX	NA	rs9916613	1.51041	1.1613	0.19339	-0.765746	3.78657	4.52859	0.464987	44.1048
exposure	outcome	RPpID0	hQ6oYX	NA	rs9953300	0.125554	0.867878	0.884973	-1.57549	1.8266	1.13378	0.206907	6.2127
exposure	outcome	RPpID0	hQ6oYX	NA	rs998584	-0.132514	0.419024	0.751817	-0.953802	0.688773	0.87589	0.385274	1.99127
exposure	outcome	RPpID0	hQ6oYX	NA	All - Inverse variance weighted	0.150881	0.0486316	0.00191873	0.0555631	0.246199	1.16286	1.05714	1.27915
exposure	outcome	RPpID0	hQ6oYX	NA	All - MR Egger	0.0604583	0.0766886	0.43129	-0.0898513	0.210768	1.06232	0.914067	1.23463
