# Supplementary material for: The Impact of Blood and Urine Biomarkers on Age-Related Macular Degeneration: Insights from Mendelian Randomization and Cross-sectional Study from NHANES
Source: Biol Proced Online. 2024 Jun 25;26:19. doi: 10.1186/s12575-024-00248-z (PMC11201032; doi:10.1186/s12575-024-00248-z)
Supplement: Supplementary file 5 — Supplementary Material 5 [file 12575_2024_248_MOESM5_ESM.xls]

## Sheet: Sheet1
Table S1 The SNPs of Albumin in AMD
exposure	outcome	id.exposure	id.outcome	samplesize	SNP	b	se	p	lo_ci	up_ci	or	or_lci95	or_uci95
exposure	outcome	Zfg532	rBHxaK	NA	rs10004084	0.905985	0.690542	0.189523	-0.447478	2.25945	2.47437	0.639238	9.5778
exposure	outcome	Zfg532	rBHxaK	NA	rs10143115	0.245136	1.04558	0.814636	-1.8042	2.29447	1.27779	0.164607	9.91915
exposure	outcome	Zfg532	rBHxaK	NA	rs10213692	0.235154	1.03689	0.820588	-1.79714	2.26745	1.2651	0.165772	9.65474
exposure	outcome	Zfg532	rBHxaK	NA	rs10431421	0.868293	1.03785	0.402802	-1.16589	2.90248	2.38284	0.311644	18.2193
exposure	outcome	Zfg532	rBHxaK	NA	rs10456852	-0.977259	0.979733	0.318534	-2.89754	0.943018	0.376341	0.0551589	2.56772
exposure	outcome	Zfg532	rBHxaK	NA	rs1045806	0.216417	0.311807	0.487635	-0.394724	0.827559	1.24162	0.673866	2.28773
exposure	outcome	Zfg532	rBHxaK	NA	rs10746729	1.65435	1.02504	0.106541	-0.354726	3.66343	5.22969	0.701365	38.9948
exposure	outcome	Zfg532	rBHxaK	NA	rs10841520	0.13172	1.0106	0.896299	-1.84906	2.1125	1.14079	0.157385	8.26891
exposure	outcome	Zfg532	rBHxaK	NA	rs1110659	0.316063	0.919404	0.731019	-1.48597	2.11809	1.37172	0.226283	8.31528
exposure	outcome	Zfg532	rBHxaK	NA	rs11136338	-0.0904372	0.831796	0.91342	-1.72076	1.53988	0.913532	0.178931	4.66404
exposure	outcome	Zfg532	rBHxaK	NA	rs111972643	0.13824	0.774004	0.858248	-1.37881	1.65529	1.14825	0.251879	5.23459
exposure	outcome	Zfg532	rBHxaK	NA	rs11218721	-1.29682	0.933324	0.16469	-3.12614	0.532491	0.273399	0.043887	1.70317
exposure	outcome	Zfg532	rBHxaK	NA	rs11236508	1.51324	1.13559	0.182677	-0.712518	3.739	4.54143	0.490408	42.056
exposure	outcome	Zfg532	rBHxaK	NA	rs11264304	0.980355	0.640209	0.125694	-0.274454	2.23516	2.6654	0.759987	9.34802
exposure	outcome	Zfg532	rBHxaK	NA	rs1127311	-0.973123	0.760921	0.200941	-2.46453	0.518282	0.377901	0.0850489	1.67914
exposure	outcome	Zfg532	rBHxaK	NA	rs113177823	-0.184307	0.722569	0.798668	-1.60054	1.23193	0.831681	0.201787	3.42783
exposure	outcome	Zfg532	rBHxaK	NA	rs113536938	-3.50846	1.52348	0.0212831	-6.49449	-0.522439	0.0299429	0.00151175	0.593073
exposure	outcome	Zfg532	rBHxaK	NA	rs114949263	0.648589	0.49678	0.191693	-0.3251	1.62228	1.91284	0.722455	5.06461
exposure	outcome	Zfg532	rBHxaK	NA	rs11673604	0.733238	0.59834	0.220404	-0.439508	1.90598	2.08181	0.644353	6.72602
exposure	outcome	Zfg532	rBHxaK	NA	rs117127664	0.739115	0.788068	0.348305	-0.805498	2.28373	2.09408	0.446865	9.8132
exposure	outcome	Zfg532	rBHxaK	NA	rs11738470	-1.00542	0.984516	0.307143	-2.93507	0.924229	0.36589	0.0531269	2.51993
exposure	outcome	Zfg532	rBHxaK	NA	rs117753190	-0.725337	0.586555	0.216234	-1.87498	0.424311	0.484162	0.153357	1.52854
exposure	outcome	Zfg532	rBHxaK	NA	rs118162691	-0.409756	0.749873	0.584768	-1.87951	1.05999	0.663812	0.152665	2.88636
exposure	outcome	Zfg532	rBHxaK	NA	rs11894589	-0.349213	1.00292	0.727693	-2.31494	1.61651	0.705243	0.0987721	5.0355
exposure	outcome	Zfg532	rBHxaK	NA	rs11895352	0.150834	1.09179	0.89012	-1.98908	2.29075	1.1628	0.136822	9.8823
exposure	outcome	Zfg532	rBHxaK	NA	rs11896389	-0.341887	0.958126	0.72122	-2.21981	1.53604	0.710429	0.108629	4.64616
exposure	outcome	Zfg532	rBHxaK	NA	rs1196886	0.629597	1.05028	0.54887	-1.42896	2.68815	1.87685	0.239558	14.7045
exposure	outcome	Zfg532	rBHxaK	NA	rs12251016	-1.52203	0.722026	0.0350311	-2.9372	-0.106859	0.218268	0.0530138	0.898652
exposure	outcome	Zfg532	rBHxaK	NA	rs1229492	0.831333	0.961492	0.387243	-1.05319	2.71586	2.29638	0.348823	15.1176
exposure	outcome	Zfg532	rBHxaK	NA	rs12377600	-1.42777	0.854656	0.0948041	-3.1029	0.247352	0.239842	0.0449187	1.28063
exposure	outcome	Zfg532	rBHxaK	NA	rs12481468	-1.36498	0.868782	0.116149	-3.06779	0.337832	0.255386	0.0465237	1.4019
exposure	outcome	Zfg532	rBHxaK	NA	rs12544863	0.726338	1.09407	0.506762	-1.41803	2.87071	2.0675	0.24219	17.6495
exposure	outcome	Zfg532	rBHxaK	NA	rs12563096	-2.12655	1.05854	0.0445437	-4.2013	-0.0518033	0.119248	0.0149761	0.949516
exposure	outcome	Zfg532	rBHxaK	NA	rs12575636	-0.226587	1.11488	0.838949	-2.41176	1.95859	0.79725	0.0896574	7.08929
exposure	outcome	Zfg532	rBHxaK	NA	rs12710562	-0.758877	0.758744	0.317225	-2.24601	0.72826	0.468192	0.10582	2.07147
exposure	outcome	Zfg532	rBHxaK	NA	rs12768143	0.871733	1.06124	0.4114	-1.20829	2.95176	2.39105	0.298708	19.1395
exposure	outcome	Zfg532	rBHxaK	NA	rs12924886	-0.989141	0.655376	0.131229	-2.27368	0.295396	0.371896	0.102933	1.34366
exposure	outcome	Zfg532	rBHxaK	NA	rs12958166	-1.81607	0.631199	0.00401253	-3.05322	-0.57892	0.162664	0.0472066	0.560503
exposure	outcome	Zfg532	rBHxaK	NA	rs12974855	0.819005	1.3664	0.548914	-1.85914	3.49715	2.26824	0.155806	33.0212
exposure	outcome	Zfg532	rBHxaK	NA	rs13108218	-0.0395045	0.374387	0.915965	-0.773304	0.694295	0.961266	0.461486	2.0023
exposure	outcome	Zfg532	rBHxaK	NA	rs13111128	-0.826257	0.882421	0.349092	-2.5558	0.903288	0.437685	0.07763	2.4677
exposure	outcome	Zfg532	rBHxaK	NA	rs13135092	0.750319	1.11163	0.499695	-1.42848	2.92912	2.11768	0.239672	18.7112
exposure	outcome	Zfg532	rBHxaK	NA	rs1330539	0.453074	0.984685	0.64543	-1.47691	2.38306	1.57314	0.228343	10.838
exposure	outcome	Zfg532	rBHxaK	NA	rs13322435	0.0810823	0.678243	0.904842	-1.24827	1.41044	1.08446	0.287	4.09775
exposure	outcome	Zfg532	rBHxaK	NA	rs13389219	-0.278987	0.52075	0.592138	-1.29966	0.741683	0.75655	0.272625	2.09947
exposure	outcome	Zfg532	rBHxaK	NA	rs1378941	4.56982	1.00817	5.82158e-06	2.5938	6.54584	96.5267	13.3805	696.342
exposure	outcome	Zfg532	rBHxaK	NA	rs1386002	0.81007	0.834382	0.331617	-0.825318	2.44546	2.24807	0.438096	11.5358
exposure	outcome	Zfg532	rBHxaK	NA	rs139974673	-0.797548	0.688652	0.246811	-2.14731	0.552209	0.450432	0.116798	1.73709
exposure	outcome	Zfg532	rBHxaK	NA	rs141783576	-0.0146145	0.656239	0.982233	-1.30084	1.27161	0.985492	0.272302	3.5666
exposure	outcome	Zfg532	rBHxaK	NA	rs145532912	0.220352	0.346502	0.52482	-0.458791	0.899495	1.24652	0.632047	2.45836
exposure	outcome	Zfg532	rBHxaK	NA	rs147651823	-2.36894	1.10548	0.0321215	-4.53568	-0.202187	0.0935803	0.0107196	0.816942
exposure	outcome	Zfg532	rBHxaK	NA	rs1485995	-0.303944	0.952313	0.749602	-2.17048	1.56259	0.737902	0.114123	4.77116
exposure	outcome	Zfg532	rBHxaK	NA	rs149092986	-0.224202	0.92411	0.808304	-2.03546	1.58705	0.799154	0.130621	4.88933
exposure	outcome	Zfg532	rBHxaK	NA	rs149131600	0.452419	0.260867	0.0828669	-0.0588807	0.963719	1.57211	0.942819	2.62143
exposure	outcome	Zfg532	rBHxaK	NA	rs149807892	-0.533589	0.863153	0.536453	-2.22537	1.15819	0.586496	0.108027	3.18417
exposure	outcome	Zfg532	rBHxaK	NA	rs1500187	-1.20842	0.661628	0.0677843	-2.50521	0.0883682	0.298668	0.0816581	1.09239
exposure	outcome	Zfg532	rBHxaK	NA	rs150783681	-0.152016	0.487223	0.755036	-1.10697	0.802941	0.858974	0.330558	2.2321
exposure	outcome	Zfg532	rBHxaK	NA	rs150860045	-1.27549	1.14224	0.264141	-3.51429	0.963304	0.279293	0.0297689	2.62034
exposure	outcome	Zfg532	rBHxaK	NA	rs157936	0.577409	0.783463	0.461125	-0.958179	2.113	1.78142	0.383591	8.27299
exposure	outcome	Zfg532	rBHxaK	NA	rs16950577	-0.705914	1.08336	0.514663	-2.82931	1.41748	0.493657	0.0590537	4.12671
exposure	outcome	Zfg532	rBHxaK	NA	rs17361251	-0.455832	0.633689	0.471937	-1.69786	0.786198	0.63392	0.183075	2.19503
exposure	outcome	Zfg532	rBHxaK	NA	rs17639203	0.375771	1.54924	0.808353	-2.66075	3.41229	1.45611	0.0698959	30.3346
exposure	outcome	Zfg532	rBHxaK	NA	rs1902176	-0.502911	1.0511	0.63232	-2.56306	1.55724	0.604767	0.0770686	4.74569
exposure	outcome	Zfg532	rBHxaK	NA	rs198441	-0.879326	0.975186	0.367216	-2.79069	1.03204	0.415063	0.0613788	2.80678
exposure	outcome	Zfg532	rBHxaK	NA	rs1986133	-0.814795	0.947941	0.390042	-2.67276	1.04317	0.44273	0.0690615	2.8382
exposure	outcome	Zfg532	rBHxaK	NA	rs2001846	-0.179477	0.803461	0.82324	-1.75426	1.39531	0.835707	0.173035	4.03621
exposure	outcome	Zfg532	rBHxaK	NA	rs2015083	-1.41852	1.11279	0.202401	-3.59959	0.762552	0.242072	0.0273349	2.14374
exposure	outcome	Zfg532	rBHxaK	NA	rs205384	-0.812206	1.03518	0.432684	-2.84115	1.21674	0.443878	0.0583585	3.37616
exposure	outcome	Zfg532	rBHxaK	NA	rs2211447	-1.4342	1.06072	0.176343	-3.5132	0.644806	0.238307	0.0298015	1.90562
exposure	outcome	Zfg532	rBHxaK	NA	rs2227831	-0.758066	0.748527	0.311183	-2.22518	0.709048	0.468572	0.108048	2.03205
exposure	outcome	Zfg532	rBHxaK	NA	rs2235886	0.550255	0.9647	0.568414	-1.34056	2.44107	1.73369	0.2617	11.4853
exposure	outcome	Zfg532	rBHxaK	NA	rs2267867	-0.158033	0.990011	0.873175	-2.09845	1.78239	0.853822	0.122646	5.94404
exposure	outcome	Zfg532	rBHxaK	NA	rs2278366	0.588512	1.03323	0.568958	-1.43661	2.61363	1.80131	0.237732	13.6486
exposure	outcome	Zfg532	rBHxaK	NA	rs2289791	-0.660893	1.07594	0.539053	-2.76974	1.44796	0.51639	0.0626781	4.25441
exposure	outcome	Zfg532	rBHxaK	NA	rs234043	0.300543	1.01542	0.767246	-1.68968	2.29076	1.35059	0.184579	9.88249
exposure	outcome	Zfg532	rBHxaK	NA	rs2361954	0.361163	0.770222	0.639136	-1.14847	1.8708	1.435	0.317121	6.49347
exposure	outcome	Zfg532	rBHxaK	NA	rs2412476	0.320814	0.935868	0.73175	-1.51349	2.15511	1.37825	0.220141	8.62888
exposure	outcome	Zfg532	rBHxaK	NA	rs2530784	0.273922	1.02731	0.789746	-1.7396	2.28745	1.31511	0.17559	9.84974
exposure	outcome	Zfg532	rBHxaK	NA	rs256904	-0.414028	0.776846	0.594061	-1.93665	1.10859	0.660982	0.144187	3.03008
exposure	outcome	Zfg532	rBHxaK	NA	rs2638314	-0.625115	0.592103	0.291081	-1.78564	0.535407	0.5352	0.16769	1.70814
exposure	outcome	Zfg532	rBHxaK	NA	rs2654439	1.62397	0.83551	0.0519333	-0.0136306	3.26157	5.07319	0.986462	26.0905
exposure	outcome	Zfg532	rBHxaK	NA	rs2666747	-0.542869	0.373351	0.145934	-1.27464	0.188899	0.581079	0.279533	1.20792
exposure	outcome	Zfg532	rBHxaK	NA	rs2700938	-0.255482	1.05807	0.809198	-2.3293	1.81834	0.774543	0.0973636	6.16161
exposure	outcome	Zfg532	rBHxaK	NA	rs2744967	1.01491	0.775084	0.190392	-0.504254	2.53408	2.75912	0.603956	12.6048
exposure	outcome	Zfg532	rBHxaK	NA	rs2785172	-1.37192	0.836337	0.100923	-3.01114	0.267299	0.253619	0.0492355	1.30643
exposure	outcome	Zfg532	rBHxaK	NA	rs2820446	-0.451262	0.672504	0.502209	-1.76937	0.866846	0.636824	0.17044	2.37939
exposure	outcome	Zfg532	rBHxaK	NA	rs28687959	-0.625343	0.914785	0.49423	-2.41832	1.16764	0.535078	0.089071	3.21438
exposure	outcome	Zfg532	rBHxaK	NA	rs28688002	-19.668	0.618252	4.36994e-222	-20.8798	-18.4563	2.87264e-09	8.55096e-10	9.65045e-09
exposure	outcome	Zfg532	rBHxaK	NA	rs2943646	-1.62154	0.774193	0.0362162	-3.13896	-0.104122	0.197594	0.0433278	0.901115
exposure	outcome	Zfg532	rBHxaK	NA	rs3099371	-0.783423	1.01879	0.441908	-2.78025	1.2134	0.45684	0.0620231	3.36491
exposure	outcome	Zfg532	rBHxaK	NA	rs34164109	-0.240014	0.731576	0.742853	-1.6739	1.19387	0.786617	0.187514	3.29984
exposure	outcome	Zfg532	rBHxaK	NA	rs34363898	-0.795152	1.16702	0.495649	-3.08251	1.49221	0.451513	0.045844	4.4469
exposure	outcome	Zfg532	rBHxaK	NA	rs34722856	0.724201	0.78356	0.355359	-0.811576	2.25998	2.06308	0.444158	9.58288
exposure	outcome	Zfg532	rBHxaK	NA	rs35326727	-2.05445	1.15019	0.0740692	-4.30881	0.199919	0.128164	0.0134495	1.2213
exposure	outcome	Zfg532	rBHxaK	NA	rs35511437	-0.287547	0.533824	0.590125	-1.33384	0.758748	0.750101	0.263463	2.1356
exposure	outcome	Zfg532	rBHxaK	NA	rs35676551	-0.0190677	0.760515	0.979998	-1.50968	1.47154	0.981113	0.220981	4.35595
exposure	outcome	Zfg532	rBHxaK	NA	rs36086195	0.0216348	0.638494	0.97297	-1.22981	1.27308	1.02187	0.292347	3.57185
exposure	outcome	Zfg532	rBHxaK	NA	rs3731612	1.123	1.03023	0.275696	-0.896262	3.14225	3.07405	0.408092	23.156
exposure	outcome	Zfg532	rBHxaK	NA	rs3740688	-0.302071	0.597112	0.612936	-1.47241	0.868267	0.739285	0.229372	2.38278
exposure	outcome	Zfg532	rBHxaK	NA	rs3758199	1.00053	1.05381	0.342395	-1.06494	3.066	2.71973	0.34475	21.456
exposure	outcome	Zfg532	rBHxaK	NA	rs3768321	-0.164781	0.730429	0.821516	-1.59642	1.26686	0.848079	0.20262	3.54968
exposure	outcome	Zfg532	rBHxaK	NA	rs3777760	0.395552	0.99919	0.692199	-1.56286	2.35396	1.4852	0.209536	10.5272
exposure	outcome	Zfg532	rBHxaK	NA	rs3802885	-1.00055	1.43583	0.485901	-3.81477	1.81367	0.367678	0.0220429	6.13293
exposure	outcome	Zfg532	rBHxaK	NA	rs3810484	0.216005	1.08938	0.842824	-1.91919	2.3512	1.24111	0.146726	10.4981
exposure	outcome	Zfg532	rBHxaK	NA	rs395980	-2.02217	0.794413	0.0109123	-3.57922	-0.465125	0.132367	0.0278974	0.628057
exposure	outcome	Zfg532	rBHxaK	NA	rs4073090	-1.07506	1.08163	0.320263	-3.19506	1.04495	0.341279	0.0409641	2.84325
exposure	outcome	Zfg532	rBHxaK	NA	rs4240624	-0.214711	0.355312	0.545652	-0.911122	0.481701	0.806775	0.402073	1.61883
exposure	outcome	Zfg532	rBHxaK	NA	rs4327724	-0.131761	0.798087	0.868869	-1.69601	1.43249	0.876551	0.183414	4.18911
exposure	outcome	Zfg532	rBHxaK	NA	rs4346167	-1.08303	1.09613	0.323127	-3.23145	1.06538	0.338567	0.0395003	2.90194
exposure	outcome	Zfg532	rBHxaK	NA	rs4458838	0.795613	1.05991	0.452868	-1.28181	2.87304	2.2158	0.277534	17.6906
exposure	outcome	Zfg532	rBHxaK	NA	rs4499445	-0.114769	0.796397	0.885414	-1.67571	1.44617	0.891572	0.187176	4.24682
exposure	outcome	Zfg532	rBHxaK	NA	rs4500785	0.291677	0.703147	0.678276	-1.08649	1.66984	1.33867	0.337398	5.31134
exposure	outcome	Zfg532	rBHxaK	NA	rs4657041	0.142937	0.821394	0.861852	-1.46699	1.75287	1.15366	0.230617	5.77113
exposure	outcome	Zfg532	rBHxaK	NA	rs4665972	0.173078	0.271458	0.523742	-0.358979	0.705135	1.18896	0.698389	2.02412
exposure	outcome	Zfg532	rBHxaK	NA	rs4691382	1.89626	0.987293	0.0547741	-0.0388366	3.83135	6.66092	0.961908	46.1248
exposure	outcome	Zfg532	rBHxaK	NA	rs4700745	-0.315838	0.953025	0.740338	-2.18377	1.55209	0.729178	0.112617	4.72133
exposure	outcome	Zfg532	rBHxaK	NA	rs4760254	-0.788734	0.769709	0.305496	-2.29736	0.719895	0.45442	0.100524	2.05422
exposure	outcome	Zfg532	rBHxaK	NA	rs4790870	-2.06176	0.843772	0.0145456	-3.71555	-0.407963	0.12723	0.024342	0.665004
exposure	outcome	Zfg532	rBHxaK	NA	rs4804413	0.338955	0.918669	0.712155	-1.46164	2.13955	1.40348	0.231857	8.49557
exposure	outcome	Zfg532	rBHxaK	NA	rs4805129	-0.0426994	0.765636	0.955525	-1.54335	1.45795	0.958199	0.213665	4.29713
exposure	outcome	Zfg532	rBHxaK	NA	rs4805881	-1.39403	0.595602	0.0192557	-2.56141	-0.226653	0.248073	0.0771956	0.797198
exposure	outcome	Zfg532	rBHxaK	NA	rs4833945	-0.513136	0.971243	0.597271	-2.41677	1.3905	0.598615	0.0892092	4.01685
exposure	outcome	Zfg532	rBHxaK	NA	rs4946810	1.80553	0.955201	0.0587299	-0.0666639	3.67772	6.0832	0.93551	39.5563
exposure	outcome	Zfg532	rBHxaK	NA	rs4970834	-0.465481	0.733886	0.525906	-1.9039	0.972936	0.627833	0.148987	2.6457
exposure	outcome	Zfg532	rBHxaK	NA	rs56188865	-1.13657	0.965784	0.239261	-3.02951	0.756369	0.320918	0.0483395	2.13053
exposure	outcome	Zfg532	rBHxaK	NA	rs56369151	-1.11444	0.710456	0.116734	-2.50694	0.278051	0.328098	0.0815174	1.32055
exposure	outcome	Zfg532	rBHxaK	NA	rs5756836	2.56316	1.00136	0.0104765	0.600505	4.52582	12.9768	1.82304	92.3715
exposure	outcome	Zfg532	rBHxaK	NA	rs5757176	-1.48106	1.04963	0.158235	-3.53833	0.576211	0.227397	0.0290619	1.77928
exposure	outcome	Zfg532	rBHxaK	NA	rs582717	1.42633	0.780586	0.0676617	-0.10362	2.95628	4.16338	0.901568	19.2263
exposure	outcome	Zfg532	rBHxaK	NA	rs58558667	1.41633	0.658735	0.0315491	0.125211	2.70745	4.12197	1.13339	14.991
exposure	outcome	Zfg532	rBHxaK	NA	rs59916403	-1.10557	0.656799	0.092322	-2.3929	0.181753	0.331021	0.0913644	1.19932
exposure	outcome	Zfg532	rBHxaK	NA	rs61784860	-0.898242	1.89804	0.636036	-4.61839	2.82191	0.407285	0.00986863	16.8089
exposure	outcome	Zfg532	rBHxaK	NA	rs62374257	-0.50772	1.13426	0.654426	-2.73088	1.71544	0.601866	0.0651622	5.55909
exposure	outcome	Zfg532	rBHxaK	NA	rs6456349	1.04535	1.02624	0.30838	-0.966073	3.05678	2.84441	0.380575	21.2591
exposure	outcome	Zfg532	rBHxaK	NA	rs6461354	-0.273011	0.622609	0.661028	-1.49332	0.947303	0.761085	0.224625	2.57874
exposure	outcome	Zfg532	rBHxaK	NA	rs6490409	0.0916954	0.952431	0.923302	-1.77507	1.95846	1.09603	0.169472	7.0884
exposure	outcome	Zfg532	rBHxaK	NA	rs6552198	0.278101	0.97845	0.776237	-1.63966	2.19586	1.32062	0.194046	8.98776
exposure	outcome	Zfg532	rBHxaK	NA	rs6567095	-0.99019	0.711163	0.163815	-2.38407	0.403689	0.371506	0.0921747	1.49734
exposure	outcome	Zfg532	rBHxaK	NA	rs667172	-0.54475	1.04473	0.602069	-2.59242	1.50292	0.579987	0.0748391	4.49478
exposure	outcome	Zfg532	rBHxaK	NA	rs6738239	-0.760807	0.906262	0.401188	-2.53708	1.01547	0.467289	0.0790969	2.76065
exposure	outcome	Zfg532	rBHxaK	NA	rs67694436	-0.119979	1.01628	0.906022	-2.11188	1.87192	0.886939	0.12101	6.50077
exposure	outcome	Zfg532	rBHxaK	NA	rs6792725	-0.887548	0.937333	0.343697	-2.72472	0.949626	0.411664	0.0655645	2.58474
exposure	outcome	Zfg532	rBHxaK	NA	rs6793835	-2.12406	1.19835	0.0763139	-4.47283	0.224707	0.119545	0.0114149	1.25196
exposure	outcome	Zfg532	rBHxaK	NA	rs6794370	-1.28795	0.940255	0.170754	-3.13085	0.554952	0.275836	0.0436807	1.74186
exposure	outcome	Zfg532	rBHxaK	NA	rs6844516	1.07535	0.95284	0.259079	-0.792219	2.94291	2.93101	0.452839	18.971
exposure	outcome	Zfg532	rBHxaK	NA	rs6889311	-0.68413	1.00013	0.493951	-2.64439	1.27613	0.504529	0.0710485	3.58276
exposure	outcome	Zfg532	rBHxaK	NA	rs6897617	1.27261	0.936249	0.174063	-0.562438	3.10766	3.57016	0.569818	22.3686
exposure	outcome	Zfg532	rBHxaK	NA	rs691728	-0.32897	0.975135	0.735847	-2.24023	1.5823	0.719665	0.106434	4.86611
exposure	outcome	Zfg532	rBHxaK	NA	rs6968554	-2.09594	1.05497	0.0469537	-4.16368	-0.0281861	0.122955	0.0155502	0.972207
exposure	outcome	Zfg532	rBHxaK	NA	rs6974282	-1.34054	0.968974	0.166522	-3.23973	0.558647	0.261704	0.0391744	1.74831
exposure	outcome	Zfg532	rBHxaK	NA	rs7115944	0.271948	0.820005	0.74016	-1.33526	1.87916	1.31252	0.263089	6.54799
exposure	outcome	Zfg532	rBHxaK	NA	rs71304101	-0.422696	0.399379	0.289881	-1.20548	0.360087	0.655278	0.299548	1.43345
exposure	outcome	Zfg532	rBHxaK	NA	rs7137828	-0.842445	0.687166	0.22021	-2.18929	0.5044	0.430656	0.111996	1.65599
exposure	outcome	Zfg532	rBHxaK	NA	rs71420186	0.433643	0.498583	0.384436	-0.543579	1.41087	1.54287	0.580666	4.0995
exposure	outcome	Zfg532	rBHxaK	NA	rs7149605	-1.49682	0.487269	0.0021273	-2.45187	-0.541775	0.22384	0.0861323	0.581715
exposure	outcome	Zfg532	rBHxaK	NA	rs72694393	-1.06382	0.851364	0.211465	-2.73249	0.604855	0.345136	0.065057	1.83099
exposure	outcome	Zfg532	rBHxaK	NA	rs72700870	-3.18342	1.07982	0.00319719	-5.29986	-1.06698	0.0414437	0.0049923	0.344046
exposure	outcome	Zfg532	rBHxaK	NA	rs72789541	0.941179	0.877205	0.283303	-0.778143	2.6605	2.563	0.459258	14.3035
exposure	outcome	Zfg532	rBHxaK	NA	rs72793380	1.78713	1.19971	0.136319	-0.564292	4.13856	5.9723	0.568762	62.7122
exposure	outcome	Zfg532	rBHxaK	NA	rs7298909	-0.053967	0.816717	0.947316	-1.65473	1.5468	0.947463	0.191143	4.69641
exposure	outcome	Zfg532	rBHxaK	NA	rs72999033	1.50465	0.760897	0.0479893	0.0132879	2.99601	4.50256	1.01338	20.0055
exposure	outcome	Zfg532	rBHxaK	NA	rs73179929	-0.389499	1.03843	0.707599	-2.42483	1.64583	0.677396	0.0884932	5.18532
exposure	outcome	Zfg532	rBHxaK	NA	rs73234873	-0.0431451	1.13128	0.969577	-2.26046	2.17417	0.957772	0.104302	8.79488
exposure	outcome	Zfg532	rBHxaK	NA	rs73260019	0.22595	1.01012	0.823002	-1.75389	2.20579	1.25351	0.1731	9.0774
exposure	outcome	Zfg532	rBHxaK	NA	rs7366884	1.03159	0.934358	0.269565	-0.79975	2.86293	2.80552	0.449441	17.5128
exposure	outcome	Zfg532	rBHxaK	NA	rs7401984	0.461951	1.30874	0.724109	-2.10319	3.02709	1.58717	0.122067	20.6371
exposure	outcome	Zfg532	rBHxaK	NA	rs7512751	-0.422702	0.913696	0.643631	-2.21355	1.36814	0.655274	0.109312	3.92805
exposure	outcome	Zfg532	rBHxaK	NA	rs7676961	-0.655505	1.08133	0.544381	-2.77491	1.4639	0.51918	0.0623549	4.3228
exposure	outcome	Zfg532	rBHxaK	NA	rs76895963	0.669417	0.618283	0.278941	-0.542418	1.88125	1.9531	0.581341	6.56171
exposure	outcome	Zfg532	rBHxaK	NA	rs78444263	-0.102837	0.758015	0.892085	-1.58855	1.38287	0.902274	0.204222	3.98634
exposure	outcome	Zfg532	rBHxaK	NA	rs78961851	0.830057	1.19206	0.486226	-1.50637	3.16649	2.29345	0.221712	23.724
exposure	outcome	Zfg532	rBHxaK	NA	rs7920036	-1.53725	0.707454	0.0297852	-2.92386	-0.150642	0.214971	0.0537258	0.860155
exposure	outcome	Zfg532	rBHxaK	NA	rs79476006	0.845946	0.936333	0.366279	-0.989268	2.68116	2.33018	0.371849	14.602
exposure	outcome	Zfg532	rBHxaK	NA	rs800506	0.627682	1.11192	0.572413	-1.55169	2.80705	1.87326	0.21189	16.561
exposure	outcome	Zfg532	rBHxaK	NA	rs8064376	-0.0277456	0.520123	0.957458	-1.04719	0.991695	0.972636	0.350924	2.6958
exposure	outcome	Zfg532	rBHxaK	NA	rs8102007	0.300526	0.755553	0.69081	-1.18036	1.78141	1.35057	0.307169	5.93822
exposure	outcome	Zfg532	rBHxaK	NA	rs8133431	-0.779792	0.924977	0.399207	-2.59275	1.03316	0.458502	0.0748143	2.80994
exposure	outcome	Zfg532	rBHxaK	NA	rs8176743	0.280857	0.774205	0.716779	-1.23659	1.7983	1.32426	0.290374	6.03937
exposure	outcome	Zfg532	rBHxaK	NA	rs872926	-0.113002	0.595901	0.849597	-1.28097	1.05496	0.893149	0.277768	2.87187
exposure	outcome	Zfg532	rBHxaK	NA	rs879620	0.874635	1.00468	0.383994	-1.09454	2.84381	2.398	0.334694	17.181
exposure	outcome	Zfg532	rBHxaK	NA	rs926144	0.0448886	0.316428	0.88719	-0.575311	0.665088	1.04591	0.56253	1.94466
exposure	outcome	Zfg532	rBHxaK	NA	rs9265945	-2.49642	0.701675	0.000373974	-3.8717	-1.12114	0.0823793	0.0208228	0.325909
exposure	outcome	Zfg532	rBHxaK	NA	rs9430334	-0.45373	1.06933	0.671338	-2.54961	1.64215	0.635254	0.0781118	5.16628
exposure	outcome	Zfg532	rBHxaK	NA	rs9525175	-1.35232	1.05763	0.201025	-3.42526	0.720627	0.25864	0.0325407	2.05572
exposure	outcome	Zfg532	rBHxaK	NA	rs9638180	-1.01954	0.752978	0.175732	-2.49538	0.456295	0.36076	0.0824653	1.57822
exposure	outcome	Zfg532	rBHxaK	NA	rs9788533	-1.40117	0.909413	0.123381	-3.18362	0.381283	0.246309	0.0414355	1.46416
exposure	outcome	Zfg532	rBHxaK	NA	All - Inverse variance weighted	-0.307818	0.140044	0.0279485	-0.582304	-0.0333316	0.735049	0.55861	0.967218
exposure	outcome	Zfg532	rBHxaK	NA	All - MR Egger	-0.110673	0.316565	0.727036	-0.73114	0.509795	0.895232	0.48136	1.66495
