# Supplementary material for: The Impact of Blood and Urine Biomarkers on Age-Related Macular Degeneration: Insights from Mendelian Randomization and Cross-sectional Study from NHANES
Source: Biol Proced Online. 2024 Jun 25;26:19. doi: 10.1186/s12575-024-00248-z (PMC11201032; doi:10.1186/s12575-024-00248-z)
Supplement: Supplementary file 6 — Supplementary Material 6 [file 12575_2024_248_MOESM6_ESM.xls]

## Sheet: Sheet1
Table S8 The MR result of Biomarkers in Dry AMD
Biomarker	Phenotype	method	nsnp	pval	or	or_lci95	or_uci95	fdr
TG	dAMD	Weighted median	218	0.000497657	0.751094	0.639328	0.882399
TG	dAMD	IVW	218	1.63494e-06	0.762749	0.682801	0.852058	5.54e-05
TG	dAMD	Weighted mode	218	0.0387975	0.848913	0.727438	0.990672
CRP	dAMD	Weighted median	187	0.0110939	1.24467	1.05123	1.47371
CRP	dAMD	IVW	187	0.00243296	1.17072	1.04311	1.31395	0.0396423
CRP	dAMD	Weighted mode	187	0.00165692	1.26713	1.0957	1.46538
LDL-C	dAMD	Weighted median	218	0.147809	0.904911	0.790387	1.03603
LDL-C	dAMD	IVW	218	0.00349785	0.873897	0.79168	0.964652	0.0396423
LDL-C	dAMD	Weighted mode	218	0.122085	0.900294	0.788465	1.02798
TG	wAMD	Weighted median	210	0.242669	0.904003	0.763205	1.07078
TG	wAMD	IVW	210	0.000426937	0.794475	0.699017	0.902969	0.0149415
TG	wAMD	Weighted mode	210	0.252795	0.910289	0.775193	1.06893
VitaminD	wAMD	Weighted median	65	8.62e-05	1.64797	1.28427	2.11467
VitaminD	wAMD	IVW	65	0.00224994	1.41223	1.10269	1.80866	0.0393732
VitaminD	wAMD	Weighted mode	65	0.000369287	1.49991	1.21425	1.85276
