# Supplementary material for: The Impact of Blood and Urine Biomarkers on Age-Related Macular Degeneration: Insights from Mendelian Randomization and Cross-sectional Study from NHANES
Source: Biol Proced Online. 2024 Jun 25;26:19. doi: 10.1186/s12575-024-00248-z (PMC11201032; doi:10.1186/s12575-024-00248-z)
Supplement: Supplementary file 7 — Supplementary Material 7 [file 12575_2024_248_MOESM7_ESM.xls]

## Sheet: Sheet1
Table S7 The MR Result of BioMarkers with Early AMD
BioMarker	method	nsnp	b	se	pval	lo_ci	up_ci	or	or_lci95	or_uci95	heterogeneity	pleiotropy
ALB	MR Egger	106	0.0303306	0.146124	0.835972	-0.256072	0.316734	1.0308	0.774086	1.37264	0.270762	0.109048
ALB	Weighted median	106	-0.0793525	0.106013	0.454146	-0.287137	0.128432	0.923714	0.750409	1.13704
ALB	Inverse variance weighted	106	-0.178732	0.0685109	0.00408564	-0.313014	-0.0444509	0.83633	0.73124	0.956523	0.233746
ALB	Simple mode	106	-0.0843062	0.232841	0.718023	-0.540675	0.372062	0.91915	0.582355	1.45072
ALB	Weighted mode	106	-0.098466	0.164305	0.550272	-0.420504	0.223572	0.906226	0.656716	1.25054
ApoA	MR Egger	110	0.201536	0.114053	0.0800465	-0.0220078	0.42508	1.22328	0.978233	1.52971	0.776858	0.46017
ApoA	Weighted median	110	0.189672	0.102164	0.0633759	-0.0105694	0.389913	1.20885	0.989486	1.47685
ApoA	Inverse variance weighted	110	0.13285	0.0663516	0.0452619	0.00280083	0.262899	1.14208	1.0028	1.3007	0.747333
ApoA	Simple mode	110	0.0869429	0.226033	0.701249	-0.356082	0.529968	1.09083	0.700415	1.69888
ApoA	Weighted mode	110	0.141925	0.134216	0.292648	-0.121137	0.404988	1.15249	0.885912	1.49928
ApoB	MR Egger	113	-0.113485	0.0580004	0.0529024	-0.227166	0.000195355	0.892717	0.796788	1.0002	0.0534026	0.87993
ApoB	Weighted median	113	-0.109625	0.0624411	0.0791482	-0.232009	0.0127598	0.89617	0.792939	1.01284
ApoB	Inverse variance weighted	113	-0.107871	0.0444027	0.0151246	-0.1949	-0.0208418	0.897743	0.822917	0.979374	0.1157
ApoB	Simple mode	113	0.0798557	0.129447	0.538553	-0.17386	0.333571	1.08313	0.840414	1.39594
ApoB	Weighted mode	113	-0.132329	0.0535393	0.0149551	-0.237266	-0.0273919	0.876053	0.788781	0.97298
Calcium	MR Egger	90	-0.0363341	0.195269	0.852817	-0.419062	0.346394	0.964318	0.657663	1.41396	0.0840873	0.389162
Calcium	Weighted median	90	-0.147272	0.113222	0.193349	-0.369186	0.0746431	0.86306	0.691297	1.0775
Calcium	Inverse variance weighted	90	-0.188104	0.0857554	0.0282717	-0.356185	-0.0200235	0.828528	0.700343	0.980176	0.0500552
Calcium	Simple mode	90	-0.205185	0.262698	0.436835	-0.720073	0.309703	0.814497	0.486717	1.36302
Calcium	Weighted mode	90	-0.218116	0.187482	0.247778	-0.585581	0.149349	0.804032	0.556783	1.16108
HDL-C	MR Egger	121	0.10323	0.0923078	0.265682	-0.0776934	0.284153	1.10875	0.925248	1.32864	0.0585498	0.461626
HDL-C	Weighted median	121	0.156115	0.087537	0.0745186	-0.0154576	0.327687	1.16896	0.984661	1.38776
HDL-C	Inverse variance weighted	121	0.1582	0.0544963	0.00369666	0.0513872	0.265013	1.1714	1.05273	1.30345	0.0680966
HDL-C	Simple mode	121	0.201717	0.186217	0.280875	-0.163268	0.566702	1.2235	0.849363	1.76245
HDL-C	Weighted mode	121	0.189106	0.10084	0.063179	-0.00853898	0.386752	1.20817	0.991497	1.47219
TG	MR Egger	112	-0.18452	0.0677278	0.00749461	-0.317266	-0.0517733	0.831504	0.728137	0.949544	0.110927	0.407113
TG	Weighted median	112	-0.189557	0.0666082	0.00442934	-0.320109	-0.0590047	0.827326	0.72607	0.942702
TG	Inverse variance weighted	112	-0.224967	0.0471012	1.79e-06	-0.317285	-0.132649	0.798543	0.728123	0.875773	0.114102
TG	Simple mode	112	-0.227776	0.117691	0.055488	-0.45845	0.00289791	0.796303	0.632263	1.0029
TG	Weighted mode	112	-0.199193	0.0568897	0.000667747	-0.310697	-0.0876891	0.819392	0.732936	0.916046
