# Supplementary material for: The Impact of Blood and Urine Biomarkers on Age-Related Macular Degeneration: Insights from Mendelian Randomization and Cross-sectional Study from NHANES
Source: Biol Proced Online. 2024 Jun 25;26:19. doi: 10.1186/s12575-024-00248-z (PMC11201032; doi:10.1186/s12575-024-00248-z)
Supplement: Supplementary file 8 — Supplementary Material 8 [file 12575_2024_248_MOESM8_ESM.xls]

## Sheet: Sheet1
Table S5 The SNPs of TG in AMD
exposure	outcome	id.exposure	id.outcome	samplesize	SNP	b	se	p	lo_ci	up_ci	or	or_lci95	or_uci95
exposure	outcome	a9mdiq	ZF6pWE	NA	rs1009360	-0.538942	0.70083	0.44189	-1.91257	0.834686	0.583365	0.1477	2.30409
exposure	outcome	a9mdiq	ZF6pWE	NA	rs1009590	-2.11683	1.25737	0.0922715	-4.58127	0.347618	0.120413	0.0102419	1.41569
exposure	outcome	a9mdiq	ZF6pWE	NA	rs10107182	0.484764	0.580833	0.403942	-0.653669	1.6232	1.62379	0.520134	5.06928
exposure	outcome	a9mdiq	ZF6pWE	NA	rs1037117	-0.0442262	0.721747	0.951139	-1.45885	1.3704	0.956738	0.232504	3.93692
exposure	outcome	a9mdiq	ZF6pWE	NA	rs1037169	1.04652	0.73755	0.155925	-0.399081	2.49211	2.84771	0.670936	12.0868
exposure	outcome	a9mdiq	ZF6pWE	NA	rs1045242	0.964848	0.720026	0.18024	-0.446403	2.3761	2.62439	0.639926	10.7628
exposure	outcome	a9mdiq	ZF6pWE	NA	rs10739569	-0.317651	1.17049	0.786097	-2.61182	1.97652	0.727857	0.073401	7.21755
exposure	outcome	a9mdiq	ZF6pWE	NA	rs10750766	-0.745025	0.87565	0.394867	-2.4613	0.971249	0.474722	0.085324	2.64124
exposure	outcome	a9mdiq	ZF6pWE	NA	rs10773049	-0.534079	0.516641	0.301252	-1.5467	0.478538	0.586209	0.21295	1.61371
exposure	outcome	a9mdiq	ZF6pWE	NA	rs10775406	0.253699	0.793244	0.749102	-1.30106	1.80846	1.28878	0.272243	6.10103
exposure	outcome	a9mdiq	ZF6pWE	NA	rs1077835	-2.06961	0.370335	2.29076e-08	-2.79547	-1.34375	0.126235	0.0610864	0.260865
exposure	outcome	a9mdiq	ZF6pWE	NA	rs10797119	-0.599593	0.799356	0.453197	-2.16633	0.967144	0.549035	0.114597	2.63042
exposure	outcome	a9mdiq	ZF6pWE	NA	rs10822168	-0.927872	0.446858	0.0378535	-1.80371	-0.0520308	0.395394	0.164686	0.9493
exposure	outcome	a9mdiq	ZF6pWE	NA	rs10851698	-0.145669	1.12111	0.896619	-2.34304	2.0517	0.864444	0.096035	7.78115
exposure	outcome	a9mdiq	ZF6pWE	NA	rs10857293	1.66705	1.16548	0.152615	-0.617293	3.9514	5.29654	0.539402	52.0082
exposure	outcome	a9mdiq	ZF6pWE	NA	rs10865196	1.49223	1.17193	0.202909	-0.804758	3.78922	4.44702	0.447196	44.2221
exposure	outcome	a9mdiq	ZF6pWE	NA	rs10865247	-0.91	1.15646	0.431351	-3.17667	1.35667	0.402524	0.0417245	3.88323
exposure	outcome	a9mdiq	ZF6pWE	NA	rs10883026	-0.220138	1.06725	0.836583	-2.31195	1.87168	0.802408	0.0990677	6.49917
exposure	outcome	a9mdiq	ZF6pWE	NA	rs11000468	-1.22073	0.897254	0.173667	-2.97935	0.537889	0.295015	0.050826	1.71239
exposure	outcome	a9mdiq	ZF6pWE	NA	rs11030107	-0.0891867	1.07031	0.933591	-2.187	2.00863	0.914675	0.112253	7.45308
exposure	outcome	a9mdiq	ZF6pWE	NA	rs11045171	0.155408	0.60939	0.798706	-1.039	1.34981	1.16813	0.35381	3.85671
exposure	outcome	a9mdiq	ZF6pWE	NA	rs11057839	-1.65143	1.06553	0.121175	-3.73987	0.437019	0.191776	0.0237572	1.54809
exposure	outcome	a9mdiq	ZF6pWE	NA	rs11071755	0.323464	0.790462	0.682387	-1.22584	1.87277	1.38191	0.293511	6.50629
exposure	outcome	a9mdiq	ZF6pWE	NA	rs11079868	0.120571	0.906	0.89413	-1.65519	1.89633	1.12814	0.191056	6.66141
exposure	outcome	a9mdiq	ZF6pWE	NA	rs11122450	-0.0877022	0.3142	0.780146	-0.703534	0.52813	0.916034	0.494833	1.69576
exposure	outcome	a9mdiq	ZF6pWE	NA	rs11146456	-1.46144	1.47982	0.323358	-4.36188	1.439	0.231902	0.0127544	4.21648
exposure	outcome	a9mdiq	ZF6pWE	NA	rs11187019	-1.26988	1.12033	0.257011	-3.46573	0.925971	0.280866	0.0312503	2.52432
exposure	outcome	a9mdiq	ZF6pWE	NA	rs11206374	-0.13317	0.749439	0.858964	-1.60207	1.33573	0.875316	0.201479	3.80277
exposure	outcome	a9mdiq	ZF6pWE	NA	rs112201728	1.54967	0.724257	0.0323815	0.130127	2.96921	4.70992	1.13897	19.4766
exposure	outcome	a9mdiq	ZF6pWE	NA	rs112424890	-0.0174483	1.19823	0.988382	-2.36597	2.33108	0.982703	0.093858	10.289
exposure	outcome	a9mdiq	ZF6pWE	NA	rs113344423	-0.433597	0.593423	0.46498	-1.59671	0.729511	0.648173	0.202563	2.07407
exposure	outcome	a9mdiq	ZF6pWE	NA	rs114165349	0.775053	0.467016	0.096998	-0.140299	1.6904	2.17071	0.869099	5.42167
exposure	outcome	a9mdiq	ZF6pWE	NA	rs1153871	0.648675	0.761622	0.39438	-0.844104	2.14145	1.913	0.429942	8.5118
exposure	outcome	a9mdiq	ZF6pWE	NA	rs11588907	-1.23567	1.13586	0.276653	-3.46196	0.990623	0.29064	0.0313682	2.69291
exposure	outcome	a9mdiq	ZF6pWE	NA	rs11600815	1.49679	0.741825	0.0436208	0.0428155	2.95077	4.46734	1.04375	19.1207
exposure	outcome	a9mdiq	ZF6pWE	NA	rs11664106	-0.0759642	1.1023	0.945058	-2.23647	2.08454	0.926849	0.106835	8.04089
exposure	outcome	a9mdiq	ZF6pWE	NA	rs11671274	-0.88389	0.759924	0.244777	-2.37334	0.60556	0.413173	0.093169	1.83228
exposure	outcome	a9mdiq	ZF6pWE	NA	rs11684505	1.73224	1.08332	0.109818	-0.391066	3.85556	5.65333	0.676336	47.2548
exposure	outcome	a9mdiq	ZF6pWE	NA	rs11688682	2.1852	1.00404	0.0295246	0.217284	4.15312	8.89244	1.2427	63.6321
exposure	outcome	a9mdiq	ZF6pWE	NA	rs11689541	-0.200661	1.22601	0.869992	-2.60365	2.20233	0.81819	0.0740031	9.04604
exposure	outcome	a9mdiq	ZF6pWE	NA	rs116922328	0.694474	1.75838	0.692878	-2.75194	4.14089	2.00266	0.0638039	62.8587
exposure	outcome	a9mdiq	ZF6pWE	NA	rs117162033	-0.314896	0.308222	0.306945	-0.919011	0.289219	0.729865	0.398913	1.33538
exposure	outcome	a9mdiq	ZF6pWE	NA	rs117217505	1.86384	1.41713	0.188436	-0.913739	4.64142	6.44844	0.401022	103.691
exposure	outcome	a9mdiq	ZF6pWE	NA	rs11752394	1.00952	1.10025	0.358862	-1.14697	3.166	2.74427	0.317598	23.7125
exposure	outcome	a9mdiq	ZF6pWE	NA	rs1178982	-0.127386	0.728959	0.861275	-1.55614	1.30137	0.880394	0.210948	3.67434
exposure	outcome	a9mdiq	ZF6pWE	NA	rs12062387	-2.51525	1.20834	0.0373817	-4.88359	-0.146899	0.080843	0.00756976	0.863381
exposure	outcome	a9mdiq	ZF6pWE	NA	rs12088739	0.31461	1.15857	0.785969	-1.9562	2.58542	1.36973	0.141395	13.2688
exposure	outcome	a9mdiq	ZF6pWE	NA	rs12151142	-0.258019	0.858081	0.763649	-1.93986	1.42382	0.772581	0.143725	4.15295
exposure	outcome	a9mdiq	ZF6pWE	NA	rs12212146	-0.0031085	0.686492	0.996387	-1.34863	1.34241	0.996896	0.259595	3.82828
exposure	outcome	a9mdiq	ZF6pWE	NA	rs12513202	-1.21888	1.07885	0.258563	-3.33344	0.895672	0.29556	0.0356703	2.44898
exposure	outcome	a9mdiq	ZF6pWE	NA	rs12549825	0.371074	1.18978	0.755129	-1.9609	2.70304	1.44929	0.140732	14.9251
exposure	outcome	a9mdiq	ZF6pWE	NA	rs12595970	-1.5237	1.11844	0.17309	-3.71583	0.668444	0.217905	0.0243351	1.9512
exposure	outcome	a9mdiq	ZF6pWE	NA	rs12657266	-0.472431	0.448123	0.291771	-1.35075	0.40589	0.623485	0.259046	1.50064
exposure	outcome	a9mdiq	ZF6pWE	NA	rs12686670	2.06562	1.26661	0.102927	-0.416933	4.54818	7.89021	0.659065	94.4603
exposure	outcome	a9mdiq	ZF6pWE	NA	rs12820906	-1.37349	1.20553	0.254569	-3.73633	0.989354	0.253222	0.0238415	2.6895
exposure	outcome	a9mdiq	ZF6pWE	NA	rs12880341	-1.10062	1.08797	0.311717	-3.23303	1.0318	0.332666	0.0394378	2.80611
exposure	outcome	a9mdiq	ZF6pWE	NA	rs12902047	2.15229	1.03982	0.0384653	0.114236	4.19034	8.60451	1.12102	66.045
exposure	outcome	a9mdiq	ZF6pWE	NA	rs12928099	0.363474	0.534452	0.49645	-0.684052	1.411	1.43832	0.504568	4.10005
exposure	outcome	a9mdiq	ZF6pWE	NA	rs12929396	-0.0699007	1.01231	0.944949	-2.05402	1.91422	0.932486	0.128218	6.78166
exposure	outcome	a9mdiq	ZF6pWE	NA	rs13108218	-0.0539692	0.511471	0.915965	-1.05645	0.948513	0.947461	0.347687	2.58187
exposure	outcome	a9mdiq	ZF6pWE	NA	rs1317840	-3.85941	1.11428	0.000533037	-6.04341	-1.67542	0.0210804	0.00237346	0.18723
exposure	outcome	a9mdiq	ZF6pWE	NA	rs13269725	0.463753	1.14152	0.684551	-1.77362	2.70112	1.59003	0.169718	14.8965
exposure	outcome	a9mdiq	ZF6pWE	NA	rs13283788	-0.411687	1.00025	0.680644	-2.37217	1.5488	0.662532	0.0932777	4.70582
exposure	outcome	a9mdiq	ZF6pWE	NA	rs13389219	-0.227863	0.425325	0.592138	-1.0615	0.605773	0.796233	0.345937	1.83267
exposure	outcome	a9mdiq	ZF6pWE	NA	rs1340819	-2.67619	1.21079	0.0270852	-5.04933	-0.303045	0.0688249	0.0064136	0.738566
exposure	outcome	a9mdiq	ZF6pWE	NA	rs139624990	-0.54682	0.618147	0.376366	-1.75839	0.664748	0.578787	0.172322	1.944
exposure	outcome	a9mdiq	ZF6pWE	NA	rs139974673	-0.819218	0.707362	0.246811	-2.20565	0.567212	0.440776	0.110179	1.76334
exposure	outcome	a9mdiq	ZF6pWE	NA	rs141414463	-0.411633	0.225974	0.0685166	-0.854543	0.0312762	0.662567	0.425478	1.03177
exposure	outcome	a9mdiq	ZF6pWE	NA	rs1420384	0.776132	1.16354	0.504745	-1.50441	3.05667	2.17305	0.222148	21.2567
exposure	outcome	a9mdiq	ZF6pWE	NA	rs142407017	2.26409	0.81233	0.00531725	0.671926	3.85626	9.62239	1.958	47.2881
exposure	outcome	a9mdiq	ZF6pWE	NA	rs144018203	-0.0965506	0.371205	0.794786	-0.824113	0.631012	0.907964	0.438624	1.87951
exposure	outcome	a9mdiq	ZF6pWE	NA	rs144503444	-1.49137	1.58662	0.347234	-4.60116	1.61841	0.225063	0.0100402	5.04505
exposure	outcome	a9mdiq	ZF6pWE	NA	rs145333465	-0.433117	1.44717	0.764723	-3.26958	2.40334	0.648485	0.0380225	11.0601
exposure	outcome	a9mdiq	ZF6pWE	NA	rs145947882	-0.785734	0.309669	0.0111701	-1.39269	-0.178782	0.455785	0.248407	0.836288
exposure	outcome	a9mdiq	ZF6pWE	NA	rs147011441	-1.84902	1.25184	0.139663	-4.30262	0.604576	0.157391	0.0135331	1.83048
exposure	outcome	a9mdiq	ZF6pWE	NA	rs1471251	-1.77144	0.403939	1.15761e-05	-2.56316	-0.979722	0.170087	0.0770606	0.375415
exposure	outcome	a9mdiq	ZF6pWE	NA	rs147627829	1.85883	1.15498	0.107529	-0.404935	4.12259	6.41623	0.66702	61.7192
exposure	outcome	a9mdiq	ZF6pWE	NA	rs148827772	-0.835624	1.0623	0.431504	-2.91772	1.24648	0.433604	0.0540566	3.47806
exposure	outcome	a9mdiq	ZF6pWE	NA	rs149394327	0.992286	1.15165	0.388896	-1.26495	3.24952	2.69739	0.282255	25.7779
exposure	outcome	a9mdiq	ZF6pWE	NA	rs150403348	0.276944	0.761851	0.71622	-1.21628	1.77017	1.31909	0.296329	5.87187
exposure	outcome	a9mdiq	ZF6pWE	NA	rs150460588	-1.24058	1.37553	0.367112	-3.93662	1.45545	0.289216	0.0195141	4.28642
exposure	outcome	a9mdiq	ZF6pWE	NA	rs1567353	-1.43844	1.05031	0.170834	-3.49705	0.62018	0.237299	0.0302866	1.85926
exposure	outcome	a9mdiq	ZF6pWE	NA	rs1672981	0.115002	1.02169	0.910379	-1.88751	2.11751	1.12188	0.151449	8.31042
exposure	outcome	a9mdiq	ZF6pWE	NA	rs17052058	-0.462446	0.818827	0.572233	-2.06735	1.14246	0.629742	0.126521	3.13445
exposure	outcome	a9mdiq	ZF6pWE	NA	rs17169104	1.37476	1.14556	0.230112	-0.870547	3.62006	3.95412	0.418723	37.3399
exposure	outcome	a9mdiq	ZF6pWE	NA	rs17311740	-0.433771	1.10991	0.695934	-2.6092	1.74166	0.648061	0.0735934	5.7068
exposure	outcome	a9mdiq	ZF6pWE	NA	rs174564	-0.336545	0.296843	0.2569	-0.918357	0.245266	0.714233	0.399174	1.27796
exposure	outcome	a9mdiq	ZF6pWE	NA	rs1760801	-1.26788	0.765493	0.0976638	-2.76824	0.23249	0.281429	0.0627723	1.26174
exposure	outcome	a9mdiq	ZF6pWE	NA	rs1800978	1.67617	0.978965	0.0868625	-0.242602	3.59494	5.34504	0.784584	36.4136
exposure	outcome	a9mdiq	ZF6pWE	NA	rs1801253	1.16619	0.888025	0.189104	-0.574343	2.90672	3.20973	0.563075	18.2966
exposure	outcome	a9mdiq	ZF6pWE	NA	rs1835346	1.01538	1.53272	0.507671	-1.98875	4.0195	2.7604	0.136867	55.6732
exposure	outcome	a9mdiq	ZF6pWE	NA	rs186696265	0.171407	0.547024	0.754018	-0.90076	1.24357	1.18697	0.406261	3.46799
exposure	outcome	a9mdiq	ZF6pWE	NA	rs188247550	-0.535352	0.253215	0.0344965	-1.03165	-0.0390506	0.585463	0.356417	0.961702
exposure	outcome	a9mdiq	ZF6pWE	NA	rs192423204	0.511834	1.25062	0.682344	-1.93937	2.96304	1.66835	0.143794	19.3567
exposure	outcome	a9mdiq	ZF6pWE	NA	rs1924485	-0.73236	1.34016	0.584741	-3.35907	1.89435	0.480773	0.0347676	6.64821
exposure	outcome	a9mdiq	ZF6pWE	NA	rs1997833	1.84476	1.15478	0.110153	-0.418597	4.10812	6.3266	0.657969	60.8324
exposure	outcome	a9mdiq	ZF6pWE	NA	rs199795230	0.0145214	0.567753	0.979595	-1.09828	1.12732	1.01463	0.333446	3.08736
exposure	outcome	a9mdiq	ZF6pWE	NA	rs2070971	-0.625691	0.766703	0.414454	-2.12843	0.877046	0.534892	0.119024	2.40379
exposure	outcome	a9mdiq	ZF6pWE	NA	rs2071887	-0.995628	0.852926	0.243086	-2.66736	0.676106	0.369491	0.0694352	1.96621
exposure	outcome	a9mdiq	ZF6pWE	NA	rs2167750	-2.40672	0.900762	0.00754291	-4.17221	-0.641228	0.0901103	0.0154181	0.526645
exposure	outcome	a9mdiq	ZF6pWE	NA	rs2249407	0.582732	1.15364	0.61347	-1.6784	2.84386	1.79092	0.186673	17.182
exposure	outcome	a9mdiq	ZF6pWE	NA	rs2279408	-1.54691	1.03401	0.134645	-3.57356	0.479743	0.212906	0.0280559	1.61566
exposure	outcome	a9mdiq	ZF6pWE	NA	rs2302263	-0.00129774	0.586416	0.998234	-1.15067	1.14808	0.998703	0.316424	3.15213
exposure	outcome	a9mdiq	ZF6pWE	NA	rs2303566	-0.0128831	0.807585	0.987272	-1.59575	1.56998	0.9872	0.202756	4.80657
exposure	outcome	a9mdiq	ZF6pWE	NA	rs2414577	-3.48093	0.468955	1.14735e-13	-4.40008	-2.56177	0.0307789	0.0122764	0.0771678
exposure	outcome	a9mdiq	ZF6pWE	NA	rs244418	0.410455	0.729186	0.573506	-1.01875	1.83966	1.5075	0.361046	6.2944
exposure	outcome	a9mdiq	ZF6pWE	NA	rs244726	-0.606916	1.15799	0.6002	-2.87657	1.66274	0.545029	0.0563276	5.27374
exposure	outcome	a9mdiq	ZF6pWE	NA	rs2510344	-0.355577	0.850319	0.675823	-2.0222	1.31105	0.700769	0.132364	3.71006
exposure	outcome	a9mdiq	ZF6pWE	NA	rs2678379	-0.0186354	0.212629	0.930161	-0.435388	0.398117	0.981537	0.647013	1.48902
exposure	outcome	a9mdiq	ZF6pWE	NA	rs2699813	0.204087	0.739355	0.782522	-1.24505	1.65322	1.2264	0.287927	5.22379
exposure	outcome	a9mdiq	ZF6pWE	NA	rs2820442	-0.640269	0.771842	0.406803	-2.15308	0.872542	0.527151	0.116126	2.39299
exposure	outcome	a9mdiq	ZF6pWE	NA	rs2836961	-0.439876	1.04783	0.674634	-2.49362	1.61387	0.644116	0.08261	5.02223
exposure	outcome	a9mdiq	ZF6pWE	NA	rs28383314	0.641443	0.395116	0.104498	-0.132984	1.41587	1.89922	0.875479	4.12007
exposure	outcome	a9mdiq	ZF6pWE	NA	rs286	0.101796	0.168969	0.546871	-0.229383	0.432975	1.10716	0.795024	1.54184
exposure	outcome	a9mdiq	ZF6pWE	NA	rs28650790	-0.114979	0.479138	0.810353	-1.05409	0.824132	0.891385	0.34851	2.2799
exposure	outcome	a9mdiq	ZF6pWE	NA	rs2865390	0.37223	0.879709	0.672202	-1.352	2.09646	1.45097	0.258722	8.13731
exposure	outcome	a9mdiq	ZF6pWE	NA	rs28752924	-0.495373	0.491899	0.313904	-1.45949	0.468748	0.609343	0.232354	1.59799
exposure	outcome	a9mdiq	ZF6pWE	NA	rs2900067	-0.568642	1.05359	0.589391	-2.63368	1.49639	0.566294	0.071814	4.46555
exposure	outcome	a9mdiq	ZF6pWE	NA	rs293435	-1.51272	0.828503	0.0678727	-3.13659	0.111143	0.220309	0.0434307	1.11755
exposure	outcome	a9mdiq	ZF6pWE	NA	rs296884	-0.846048	0.720078	0.240019	-2.2574	0.565305	0.429108	0.104622	1.75998
exposure	outcome	a9mdiq	ZF6pWE	NA	rs2971669	-0.147898	1.38697	0.915079	-2.86636	2.57056	0.862519	0.0569058	13.0732
exposure	outcome	a9mdiq	ZF6pWE	NA	rs2972144	-0.823079	0.374591	0.0280009	-1.55728	-0.0888808	0.439077	0.210709	0.914955
exposure	outcome	a9mdiq	ZF6pWE	NA	rs308	-0.236389	0.254551	0.353071	-0.735309	0.262532	0.789474	0.479357	1.30022
exposure	outcome	a9mdiq	ZF6pWE	NA	rs33951980	-0.210238	0.171386	0.219937	-0.546154	0.125678	0.810391	0.579173	1.13392
exposure	outcome	a9mdiq	ZF6pWE	NA	rs34459496	1.10698	0.701301	0.114459	-0.267572	2.48153	3.0252	0.765235	11.9595
exposure	outcome	a9mdiq	ZF6pWE	NA	rs34587839	0.516473	1.03133	0.616524	-1.50493	2.53788	1.67611	0.222032	12.6528
exposure	outcome	a9mdiq	ZF6pWE	NA	rs35135293	-0.585571	0.889023	0.510109	-2.32805	1.15691	0.556788	0.0974852	3.1801
exposure	outcome	a9mdiq	ZF6pWE	NA	rs35225200	-0.712591	1.63568	0.663087	-3.91852	2.49334	0.490372	0.0198705	12.1016
exposure	outcome	a9mdiq	ZF6pWE	NA	rs35240997	-0.342596	0.737629	0.642321	-1.78835	1.10316	0.709925	0.167236	3.01366
exposure	outcome	a9mdiq	ZF6pWE	NA	rs35279796	-0.970257	1.0386	0.3502	-3.0059	1.06539	0.378986	0.049494	2.90197
exposure	outcome	a9mdiq	ZF6pWE	NA	rs36125653	-1.44951	1.0011	0.147642	-3.41167	0.512655	0.234685	0.0329859	1.66972
exposure	outcome	a9mdiq	ZF6pWE	NA	rs3758669	0.509125	0.638794	0.425446	-0.742912	1.76116	1.66383	0.475727	5.81919
exposure	outcome	a9mdiq	ZF6pWE	NA	rs3808477	-1.24706	1.12128	0.266061	-3.44476	0.950639	0.287348	0.0319124	2.58736
exposure	outcome	a9mdiq	ZF6pWE	NA	rs3860846	-0.889967	0.552895	0.107474	-1.97364	0.193707	0.410669	0.13895	1.21374
exposure	outcome	a9mdiq	ZF6pWE	NA	rs3974807	0.700521	1.12721	0.534294	-1.50881	2.90985	2.0148	0.221173	18.3541
exposure	outcome	a9mdiq	ZF6pWE	NA	rs41362646	0.35743	1.14469	0.754849	-1.88616	2.60102	1.42965	0.151654	13.4774
exposure	outcome	a9mdiq	ZF6pWE	NA	rs41785	-0.496295	1.00396	0.621066	-2.46405	1.47146	0.608782	0.0850898	4.35558
exposure	outcome	a9mdiq	ZF6pWE	NA	rs4257266	-1.01613	0.944421	0.28196	-2.8672	0.834937	0.361993	0.0568582	2.30467
exposure	outcome	a9mdiq	ZF6pWE	NA	rs4418728	-1.76645	0.470101	0.000171553	-2.68785	-0.845052	0.170939	0.0680272	0.429535
exposure	outcome	a9mdiq	ZF6pWE	NA	rs4575361	0.107665	0.616274	0.861313	-1.10023	1.31556	1.11367	0.332793	3.72685
exposure	outcome	a9mdiq	ZF6pWE	NA	rs4665972	0.0961544	0.15081	0.523742	-0.199433	0.391742	1.10093	0.819195	1.47956
exposure	outcome	a9mdiq	ZF6pWE	NA	rs4709746	-0.784842	1.35531	0.562531	-3.44125	1.87157	0.456192	0.0320246	6.49847
exposure	outcome	a9mdiq	ZF6pWE	NA	rs4710938	1.33124	1.12838	0.238087	-0.880383	3.54287	3.78575	0.414624	34.566
exposure	outcome	a9mdiq	ZF6pWE	NA	rs4761234	0.0974934	0.947386	0.918036	-1.75938	1.95437	1.1024	0.172151	7.05946
exposure	outcome	a9mdiq	ZF6pWE	NA	rs483082	-1.20361	0.202472	2.77199e-09	-1.60045	-0.806763	0.300109	0.201805	0.446301
exposure	outcome	a9mdiq	ZF6pWE	NA	rs4843367	1.92882	1.16031	0.096446	-0.345385	4.20302	6.88137	0.707948	66.8881
exposure	outcome	a9mdiq	ZF6pWE	NA	rs4916253	-2.0955	1.14787	0.0679178	-4.34534	0.154329	0.123008	0.0129671	1.16688
exposure	outcome	a9mdiq	ZF6pWE	NA	rs4976033	-0.4908	0.784249	0.531432	-2.02793	1.04633	0.612137	0.131608	2.84718
exposure	outcome	a9mdiq	ZF6pWE	NA	rs509728	-0.028555	0.178192	0.872685	-0.377811	0.320701	0.971849	0.68536	1.37809
exposure	outcome	a9mdiq	ZF6pWE	NA	rs546382	1.19487	0.943793	0.205502	-0.654964	3.0447	3.30313	0.519461	21.0038
exposure	outcome	a9mdiq	ZF6pWE	NA	rs55708715	-0.750382	1.92071	0.696034	-4.51497	3.01421	0.472186	0.0109439	20.3729
exposure	outcome	a9mdiq	ZF6pWE	NA	rs56823429	0.00170421	0.542519	0.997494	-1.06163	1.06504	1.00171	0.34589	2.90096
exposure	outcome	a9mdiq	ZF6pWE	NA	rs58839393	-1.50078	1.05833	0.156172	-3.5751	0.573546	0.222957	0.0280126	1.77455
exposure	outcome	a9mdiq	ZF6pWE	NA	rs59916403	-1.84778	1.09773	0.092322	-3.99932	0.303769	0.157587	0.0183281	1.35496
exposure	outcome	a9mdiq	ZF6pWE	NA	rs60354090	-0.934128	0.964747	0.332913	-2.82503	0.956776	0.392928	0.0593067	2.60329
exposure	outcome	a9mdiq	ZF6pWE	NA	rs6066138	1.88055	0.879972	0.0325937	0.155802	3.60529	6.55709	1.16859	36.7924
exposure	outcome	a9mdiq	ZF6pWE	NA	rs6073958	-0.669793	0.337758	0.047361	-1.3318	-0.00778789	0.511815	0.264002	0.992242
exposure	outcome	a9mdiq	ZF6pWE	NA	rs61905108	-0.230426	0.162763	0.156858	-0.549442	0.0885888	0.794195	0.577272	1.09263
exposure	outcome	a9mdiq	ZF6pWE	NA	rs62117489	-0.250941	0.940448	0.789599	-2.09422	1.59234	0.778068	0.123166	4.91522
exposure	outcome	a9mdiq	ZF6pWE	NA	rs62274120	0.438785	1.06363	0.679946	-1.64592	2.52349	1.55082	0.192835	12.472
exposure	outcome	a9mdiq	ZF6pWE	NA	rs62384972	1.84554	1.15922	0.111373	-0.426534	4.11762	6.33155	0.652768	61.4131
exposure	outcome	a9mdiq	ZF6pWE	NA	rs62473520	-0.145327	1.24194	0.906847	-2.57952	2.28887	0.86474	0.0758102	9.86378
exposure	outcome	a9mdiq	ZF6pWE	NA	rs636523	0.0942456	0.208294	0.650935	-0.314011	0.502502	1.09883	0.730511	1.65285
exposure	outcome	a9mdiq	ZF6pWE	NA	rs6448429	-0.439785	0.749826	0.557529	-1.90944	1.02987	0.644175	0.148163	2.80071
exposure	outcome	a9mdiq	ZF6pWE	NA	rs6460043	-1.76392	0.923428	0.0561095	-3.57384	0.0460014	0.171372	0.028048	1.04708
exposure	outcome	a9mdiq	ZF6pWE	NA	rs6506033	-1.16585	0.944559	0.2171	-3.01718	0.68549	0.311659	0.048939	1.98474
exposure	outcome	a9mdiq	ZF6pWE	NA	rs6601524	-1.03859	0.651614	0.110963	-2.31576	0.238569	0.353952	0.0986916	1.26943
exposure	outcome	a9mdiq	ZF6pWE	NA	rs6658257	0.908972	0.896584	0.31067	-0.848333	2.66628	2.48177	0.428128	14.3863
exposure	outcome	a9mdiq	ZF6pWE	NA	rs67036743	-1.51081	1.02706	0.141292	-3.52385	0.502236	0.220731	0.0294856	1.65241
exposure	outcome	a9mdiq	ZF6pWE	NA	rs6708784	-0.149259	1.06514	0.888557	-2.23694	1.93842	0.861346	0.106784	6.9478
exposure	outcome	a9mdiq	ZF6pWE	NA	rs6730325	-1.04805	1.07833	0.33109	-3.16157	1.06547	0.350622	0.0423593	2.90221
exposure	outcome	a9mdiq	ZF6pWE	NA	rs6792725	-0.887548	0.937333	0.343697	-2.72472	0.949626	0.411664	0.0655645	2.58474
exposure	outcome	a9mdiq	ZF6pWE	NA	rs6999569	-0.0353065	0.166715	0.832281	-0.362068	0.291455	0.96531	0.696235	1.33837
exposure	outcome	a9mdiq	ZF6pWE	NA	rs7117238	-0.362351	0.964448	0.707134	-2.25267	1.52797	0.696038	0.105118	4.6088
exposure	outcome	a9mdiq	ZF6pWE	NA	rs71352241	-1.16609	2.07088	0.573374	-5.22502	2.89284	0.311582	0.00538023	18.0445
exposure	outcome	a9mdiq	ZF6pWE	NA	rs7138037	0.675217	1.02992	0.51208	-1.34342	2.69386	1.96446	0.260951	14.7886
exposure	outcome	a9mdiq	ZF6pWE	NA	rs7140110	0.0219599	0.5662	0.969062	-1.08779	1.13171	1.0222	0.33696	3.10096
exposure	outcome	a9mdiq	ZF6pWE	NA	rs71603401	1.12416	1.03843	0.279004	-0.911159	3.15948	3.07763	0.402058	23.5584
exposure	outcome	a9mdiq	ZF6pWE	NA	rs7212201	1.31024	0.885167	0.138815	-0.424687	3.04517	3.70706	0.653974	21.0135
exposure	outcome	a9mdiq	ZF6pWE	NA	rs7224725	-0.277412	0.701458	0.692489	-1.65227	1.09745	0.757742	0.191615	2.9965
exposure	outcome	a9mdiq	ZF6pWE	NA	rs7256564	-1.79508	0.783408	0.0219421	-3.33055	-0.259597	0.166115	0.0357733	0.771362
exposure	outcome	a9mdiq	ZF6pWE	NA	rs72691637	-1.8228	1.08251	0.0922069	-3.94452	0.298914	0.161572	0.0193605	1.34839
exposure	outcome	a9mdiq	ZF6pWE	NA	rs72917544	2.33519	1.21415	0.0544407	-0.0445434	4.71491	10.3314	0.956434	111.599
exposure	outcome	a9mdiq	ZF6pWE	NA	rs739320	1.2878	0.735453	0.079942	-0.153693	2.72928	3.62479	0.857535	15.3219
exposure	outcome	a9mdiq	ZF6pWE	NA	rs7397189	-0.713703	0.598957	0.233427	-1.88766	0.460253	0.489827	0.151426	1.58447
exposure	outcome	a9mdiq	ZF6pWE	NA	rs73990245	0.247908	1.21412	0.838207	-2.13176	2.62758	1.28134	0.118628	13.8402
exposure	outcome	a9mdiq	ZF6pWE	NA	rs74434374	0.669161	0.785558	0.394309	-0.870533	2.20885	1.9526	0.418728	9.10528
exposure	outcome	a9mdiq	ZF6pWE	NA	rs74563318	-1.0494	0.920688	0.254371	-2.85395	0.755151	0.350149	0.0576165	2.12793
exposure	outcome	a9mdiq	ZF6pWE	NA	rs75662196	-0.294408	1.38432	0.831582	-3.00768	2.41887	0.744972	0.049406	11.2331
exposure	outcome	a9mdiq	ZF6pWE	NA	rs7631606	2.0466	1.12525	0.0689435	-0.158897	4.25209	7.74153	0.853084	70.2524
exposure	outcome	a9mdiq	ZF6pWE	NA	rs76669111	-1.43274	0.845126	0.0900193	-3.08919	0.223708	0.238654	0.0455389	1.25071
exposure	outcome	a9mdiq	ZF6pWE	NA	rs767617	-0.747709	1.16978	0.522699	-3.04047	1.54505	0.47345	0.0478124	4.68822
exposure	outcome	a9mdiq	ZF6pWE	NA	rs7679314	-1.52136	1.1061	0.168999	-3.68931	0.646594	0.218415	0.0249892	1.90903
exposure	outcome	a9mdiq	ZF6pWE	NA	rs76895963	0.539713	0.498487	0.278941	-0.437321	1.51675	1.71551	0.645764	4.55737
exposure	outcome	a9mdiq	ZF6pWE	NA	rs76994435	1.25501	1.20538	0.297796	-1.10754	3.61755	3.50787	0.330371	37.2464
exposure	outcome	a9mdiq	ZF6pWE	NA	rs7704653	1.11664	1.06567	0.29472	-0.972083	3.20536	3.05457	0.378294	24.6644
exposure	outcome	a9mdiq	ZF6pWE	NA	rs7735249	-1.60447	0.860996	0.0623916	-3.29202	0.0830838	0.200996	0.0371786	1.08663
exposure	outcome	a9mdiq	ZF6pWE	NA	rs77675968	-0.532086	0.632582	0.400274	-1.77195	0.707776	0.587378	0.170002	2.02947
exposure	outcome	a9mdiq	ZF6pWE	NA	rs78186330	0.637418	0.786099	0.417445	-0.903336	2.17817	1.89159	0.405216	8.83015
exposure	outcome	a9mdiq	ZF6pWE	NA	rs7912580	0.0515531	0.969819	0.957606	-1.84929	1.9524	1.05291	0.157348	7.04557
exposure	outcome	a9mdiq	ZF6pWE	NA	rs79287178	-0.363331	0.688844	0.597881	-1.71347	0.986804	0.695356	0.18024	2.68265
exposure	outcome	a9mdiq	ZF6pWE	NA	rs7999692	0.154702	1.15964	0.893873	-2.1182	2.4276	1.16731	0.120248	11.3317
exposure	outcome	a9mdiq	ZF6pWE	NA	rs80276949	1.18127	1.30819	0.366538	-1.38279	3.74533	3.2585	0.250877	42.3229
exposure	outcome	a9mdiq	ZF6pWE	NA	rs8107967	-0.0580932	0.969387	0.952213	-1.95809	1.84191	0.943562	0.141127	6.30855
exposure	outcome	a9mdiq	ZF6pWE	NA	rs8107974	-0.58721	0.303364	0.0529092	-1.1818	0.00738359	0.555876	0.306725	1.00741
exposure	outcome	a9mdiq	ZF6pWE	NA	rs8126001	0.638016	0.821603	0.437424	-0.972326	2.24836	1.89272	0.378202	9.47217
exposure	outcome	a9mdiq	ZF6pWE	NA	rs852391	-1.10943	1.30199	0.39416	-3.66134	1.44248	0.329748	0.0256982	4.23118
exposure	outcome	a9mdiq	ZF6pWE	NA	rs867150	1.54155	0.678487	0.0230836	0.21172	2.87139	4.67184	1.2358	17.6615
exposure	outcome	a9mdiq	ZF6pWE	NA	rs867858	-1.60482	0.811223	0.0478987	-3.19481	-0.0148179	0.200927	0.0409742	0.985291
exposure	outcome	a9mdiq	ZF6pWE	NA	rs867939	-0.439483	1.00618	0.662267	-2.41159	1.53262	0.644369	0.0896729	4.63029
exposure	outcome	a9mdiq	ZF6pWE	NA	rs917195	-0.682608	1.16533	0.558032	-2.96665	1.60143	0.505297	0.0514757	4.96012
exposure	outcome	a9mdiq	ZF6pWE	NA	rs9561643	-1.11865	0.995444	0.261111	-3.06972	0.83242	0.326721	0.0464342	2.29887
exposure	outcome	a9mdiq	ZF6pWE	NA	rs9568420	-1.43044	0.759451	0.0596294	-2.91897	0.0580797	0.239203	0.0539893	1.0598
exposure	outcome	a9mdiq	ZF6pWE	NA	rs9604570	-0.297212	0.962113	0.757386	-2.18295	1.58853	0.742887	0.112708	4.89654
exposure	outcome	a9mdiq	ZF6pWE	NA	rs971984	-1.07985	1.12413	0.33675	-3.28314	1.12345	0.339647	0.0375102	3.07544
exposure	outcome	a9mdiq	ZF6pWE	NA	rs9727941	-0.50106	0.836372	0.549115	-2.14035	1.13823	0.605888	0.117614	3.12123
exposure	outcome	a9mdiq	ZF6pWE	NA	rs9844972	-1.96291	0.817524	0.0163485	-3.56525	-0.360562	0.140449	0.0282898	0.697284
exposure	outcome	a9mdiq	ZF6pWE	NA	rs998584	0.115989	0.366769	0.751817	-0.602879	0.834857	1.12298	0.547234	2.30448
exposure	outcome	a9mdiq	ZF6pWE	NA	All - Inverse variance weighted	-0.247252	0.0507117	1.08451e-06	-0.346647	-0.147857	0.780944	0.707055	0.862554
exposure	outcome	a9mdiq	ZF6pWE	NA	All - MR Egger	-0.231503	0.0773086	0.0030693	-0.383028	-0.0799778	0.793341	0.681794	0.923137
