# Supplementary material for: The Impact of Blood and Urine Biomarkers on Age-Related Macular Degeneration: Insights from Mendelian Randomization and Cross-sectional Study from NHANES
Source: Biol Proced Online. 2024 Jun 25;26:19. doi: 10.1186/s12575-024-00248-z (PMC11201032; doi:10.1186/s12575-024-00248-z)
Supplement: Supplementary file 9 — Supplementary Material 9 [file 12575_2024_248_MOESM9_ESM.xls]

## Sheet: Sheet1
Table S4 The SNPs of Phophate in AMD
exposure	outcome	id.exposure	id.outcome	samplesize	SNP	b	se	p	lo_ci	up_ci	or	or_lci95	or_uci95
exposure	outcome	SzS4Wc	dQRYnJ	NA	rs10049233	0.762761	1.01852	0.453921	-1.23353	2.75905	2.14419	0.291262	15.7849
exposure	outcome	SzS4Wc	dQRYnJ	NA	rs10051765	0.0217071	0.280241	0.938259	-0.527566	0.57098	1.02194	0.59004	1.77
exposure	outcome	SzS4Wc	dQRYnJ	NA	rs10115804	-0.706438	0.958085	0.460914	-2.58428	1.17141	0.493399	0.07545	3.22654
exposure	outcome	SzS4Wc	dQRYnJ	NA	rs10182170	0.140851	1.083	0.896522	-1.98183	2.26353	1.15125	0.137817	9.61699
exposure	outcome	SzS4Wc	dQRYnJ	NA	rs10265221	-1.83941	1.18663	0.121116	-4.16521	0.486393	0.158912	0.0155265	1.62644
exposure	outcome	SzS4Wc	dQRYnJ	NA	rs10279171	-3.19016	1.16724	0.00627433	-5.47794	-0.902378	0.0411653	0.00417791	0.405604
exposure	outcome	SzS4Wc	dQRYnJ	NA	rs1033831	1.11806	1.00112	0.264077	-0.844141	3.08027	3.05892	0.429926	21.7642
exposure	outcome	SzS4Wc	dQRYnJ	NA	rs10456941	-2.24932	0.931202	0.0157136	-4.07447	-0.424164	0.105471	0.0170011	0.654317
exposure	outcome	SzS4Wc	dQRYnJ	NA	rs10736421	-1.4168	0.993598	0.153889	-3.36425	0.530653	0.242489	0.0345879	1.70004
exposure	outcome	SzS4Wc	dQRYnJ	NA	rs10739679	1.14178	0.917646	0.213408	-0.656805	2.94037	3.13234	0.518505	18.9228
exposure	outcome	SzS4Wc	dQRYnJ	NA	rs10743976	-0.0144308	0.535629	0.978506	-1.06426	1.0354	0.985673	0.344982	2.81624
exposure	outcome	SzS4Wc	dQRYnJ	NA	rs10764844	0.193727	0.823604	0.814039	-1.42054	1.80799	1.21377	0.241584	6.09819
exposure	outcome	SzS4Wc	dQRYnJ	NA	rs10766084	0.0323508	0.818315	0.968465	-1.57155	1.63625	1.03288	0.207724	5.13587
exposure	outcome	SzS4Wc	dQRYnJ	NA	rs10927035	-1.49394	1.09631	0.172975	-3.6427	0.654814	0.224485	0.0261815	1.92479
exposure	outcome	SzS4Wc	dQRYnJ	NA	rs1106357	-0.0312435	0.145421	0.829885	-0.316268	0.253781	0.96924	0.728864	1.28889
exposure	outcome	SzS4Wc	dQRYnJ	NA	rs11084211	0.432768	1.00821	0.667746	-1.54333	2.40886	1.54152	0.213669	11.1213
exposure	outcome	SzS4Wc	dQRYnJ	NA	rs11084994	0.385253	0.959406	0.688013	-1.49518	2.26569	1.46999	0.224208	9.63776
exposure	outcome	SzS4Wc	dQRYnJ	NA	rs11089862	-0.206366	0.712686	0.772152	-1.60323	1.1905	0.813535	0.201245	3.28872
exposure	outcome	SzS4Wc	dQRYnJ	NA	rs111339199	-1.02322	0.632657	0.105805	-2.26323	0.216786	0.359435	0.104014	1.24208
exposure	outcome	SzS4Wc	dQRYnJ	NA	rs111547866	1.22151	0.963503	0.204877	-0.666957	3.10997	3.3923	0.513268	22.4205
exposure	outcome	SzS4Wc	dQRYnJ	NA	rs115343437	0.159006	0.607823	0.793631	-1.03233	1.35034	1.17234	0.356177	3.85874
exposure	outcome	SzS4Wc	dQRYnJ	NA	rs11617827	-0.504877	1.05685	0.632851	-2.57631	1.56655	0.60358	0.0760543	4.79011
exposure	outcome	SzS4Wc	dQRYnJ	NA	rs11684211	1.72593	1.05718	0.102557	-0.346137	3.79799	5.61773	0.707415	44.6115
exposure	outcome	SzS4Wc	dQRYnJ	NA	rs11705850	-0.103271	0.947333	0.913192	-1.96004	1.7535	0.901882	0.140852	5.77479
exposure	outcome	SzS4Wc	dQRYnJ	NA	rs11721609	-0.893356	0.843932	0.289798	-2.54746	0.76075	0.40928	0.0782801	2.13988
exposure	outcome	SzS4Wc	dQRYnJ	NA	rs12044944	0.039453	0.955408	0.967061	-1.83315	1.91205	1.04024	0.15991	6.76696
exposure	outcome	SzS4Wc	dQRYnJ	NA	rs12371356	-2.38585	1.06497	0.025072	-4.4732	-0.298503	0.0920108	0.0114108	0.741928
exposure	outcome	SzS4Wc	dQRYnJ	NA	rs12378991	2.36931	1.14308	0.0381959	0.128878	4.60974	10.69	1.13755	100.458
exposure	outcome	SzS4Wc	dQRYnJ	NA	rs12409158	0.0584538	1.52525	0.969429	-2.93103	3.04793	1.0602	0.0533422	21.0718
exposure	outcome	SzS4Wc	dQRYnJ	NA	rs12518871	-0.0572859	0.880955	0.948152	-1.78396	1.66939	0.944324	0.167972	5.3089
exposure	outcome	SzS4Wc	dQRYnJ	NA	rs1255528	-0.202773	1.14575	0.859526	-2.44845	2.0429	0.816464	0.0864276	7.71296
exposure	outcome	SzS4Wc	dQRYnJ	NA	rs12592999	0.940357	1.07462	0.381543	-1.16591	3.04662	2.56089	0.31164	21.0441
exposure	outcome	SzS4Wc	dQRYnJ	NA	rs12623217	-0.362696	0.920497	0.693564	-2.16687	1.44148	0.695798	0.114535	4.22694
exposure	outcome	SzS4Wc	dQRYnJ	NA	rs12691079	-0.0462982	0.977215	0.962212	-1.96164	1.86904	0.954757	0.140628	6.48209
exposure	outcome	SzS4Wc	dQRYnJ	NA	rs12727188	-0.47905	0.648431	0.460039	-1.74997	0.791875	0.619372	0.173778	2.20753
exposure	outcome	SzS4Wc	dQRYnJ	NA	rs12789028	-0.663379	0.82147	0.419349	-2.27346	0.946702	0.515108	0.102955	2.5772
exposure	outcome	SzS4Wc	dQRYnJ	NA	rs1286070	0.369753	0.893875	0.679129	-1.38224	2.12175	1.44738	0.251015	8.34572
exposure	outcome	SzS4Wc	dQRYnJ	NA	rs12985272	2.23076	1.16341	0.0551826	-0.0495193	4.51103	9.3069	0.951687	91.0156
exposure	outcome	SzS4Wc	dQRYnJ	NA	rs13055961	0.289632	1.01362	0.775078	-1.69707	2.27634	1.33594	0.183219	9.74094
exposure	outcome	SzS4Wc	dQRYnJ	NA	rs13199198	-0.548959	0.810856	0.498399	-2.13824	1.04032	0.577551	0.117863	2.83012
exposure	outcome	SzS4Wc	dQRYnJ	NA	rs13203103	-0.956576	0.450765	0.033828	-1.84008	-0.0730765	0.384206	0.158805	0.92953
exposure	outcome	SzS4Wc	dQRYnJ	NA	rs13232861	0.807365	1.0738	0.452125	-1.29728	2.91201	2.24199	0.273273	18.3938
exposure	outcome	SzS4Wc	dQRYnJ	NA	rs13312779	0.776411	0.697021	0.265322	-0.58975	2.14257	2.17366	0.554466	8.52132
exposure	outcome	SzS4Wc	dQRYnJ	NA	rs13325064	1.48631	0.860056	0.0839601	-0.199398	3.17202	4.42076	0.819224	23.8556
exposure	outcome	SzS4Wc	dQRYnJ	NA	rs13328356	0.157678	0.769665	0.837677	-1.35087	1.66622	1.17079	0.259016	5.29214
exposure	outcome	SzS4Wc	dQRYnJ	NA	rs1412673	1.25135	1.05451	0.235361	-0.815492	3.31818	3.49504	0.442422	27.6101
exposure	outcome	SzS4Wc	dQRYnJ	NA	rs143252229	0.799389	1.09986	0.467341	-1.35633	2.95511	2.22418	0.257605	19.2038
exposure	outcome	SzS4Wc	dQRYnJ	NA	rs1432679	0.492887	1.04539	0.637293	-1.55608	2.54185	1.63704	0.210962	12.7032
exposure	outcome	SzS4Wc	dQRYnJ	NA	rs144593524	1.06196	0.828716	0.200036	-0.562326	2.68624	2.89203	0.569882	14.6764
exposure	outcome	SzS4Wc	dQRYnJ	NA	rs1550323	-0.607812	1.01961	0.551094	-2.60625	1.39062	0.544541	0.073811	4.01736
exposure	outcome	SzS4Wc	dQRYnJ	NA	rs1587656	0.447261	1.09992	0.684279	-1.70858	2.6031	1.56402	0.181123	13.5055
exposure	outcome	SzS4Wc	dQRYnJ	NA	rs1688045	0.370162	0.956862	0.698867	-1.50529	2.24561	1.44797	0.221954	9.44618
exposure	outcome	SzS4Wc	dQRYnJ	NA	rs17036342	-0.782928	0.779053	0.314909	-2.30987	0.744015	0.457066	0.099274	2.10437
exposure	outcome	SzS4Wc	dQRYnJ	NA	rs17145704	-0.117415	0.604357	0.845955	-1.30196	1.06713	0.889216	0.271999	2.90701
exposure	outcome	SzS4Wc	dQRYnJ	NA	rs17216707	0.407902	0.644298	0.526672	-0.854923	1.67073	1.50366	0.425316	5.31603
exposure	outcome	SzS4Wc	dQRYnJ	NA	rs17288460	-0.720528	0.93744	0.442123	-2.55791	1.11685	0.486495	0.0774665	3.05523
exposure	outcome	SzS4Wc	dQRYnJ	NA	rs17321901	-1.1225	0.909135	0.216947	-2.9044	0.659406	0.325466	0.0547815	1.93364
exposure	outcome	SzS4Wc	dQRYnJ	NA	rs1763696	1.23699	1.07992	0.252022	-0.879643	3.35363	3.44524	0.414931	28.6063
exposure	outcome	SzS4Wc	dQRYnJ	NA	rs182433657	-1.30812	1.59509	0.412164	-4.43451	1.81826	0.270327	0.0118609	6.16114
exposure	outcome	SzS4Wc	dQRYnJ	NA	rs190273491	-0.439367	2.42616	0.856293	-5.19465	4.31591	0.644444	0.00554618	74.8819
exposure	outcome	SzS4Wc	dQRYnJ	NA	rs2008530	1.53815	0.905942	0.0895375	-0.237499	3.31379	4.65595	0.788598	27.4892
exposure	outcome	SzS4Wc	dQRYnJ	NA	rs201393666	-1.29058	2.43318	0.59583	-6.05962	3.47846	0.275112	0.00233529	32.4099
exposure	outcome	SzS4Wc	dQRYnJ	NA	rs2031693	0.5643	1.05526	0.592821	-1.504	2.6326	1.75822	0.222239	13.9099
exposure	outcome	SzS4Wc	dQRYnJ	NA	rs2106727	-2.02023	0.991218	0.0415371	-3.96302	-0.0774427	0.132625	0.0190057	0.92548
exposure	outcome	SzS4Wc	dQRYnJ	NA	rs2120222	0.86172	0.34895	0.0135314	0.177779	1.54566	2.36723	1.19456	4.69107
exposure	outcome	SzS4Wc	dQRYnJ	NA	rs213045	0.943283	0.897644	0.293331	-0.816099	2.70266	2.5684	0.442153	14.9194
exposure	outcome	SzS4Wc	dQRYnJ	NA	rs2177470	-0.0141296	1.01497	0.988893	-2.00347	1.97521	0.98597	0.134866	7.20816
exposure	outcome	SzS4Wc	dQRYnJ	NA	rs219772	-1.20766	1.19427	0.311912	-3.54843	1.1331	0.298895	0.0287699	3.10526
exposure	outcome	SzS4Wc	dQRYnJ	NA	rs2267918	-1.89984	1.00476	0.0586467	-3.86917	0.0694972	0.149593	0.0208756	1.07197
exposure	outcome	SzS4Wc	dQRYnJ	NA	rs2494748	-0.499843	1.12813	0.657713	-2.71097	1.71129	0.606626	0.0664721	5.53609
exposure	outcome	SzS4Wc	dQRYnJ	NA	rs2531993	0.949678	0.764274	0.21402	-0.548299	2.44765	2.58488	0.577932	11.5612
exposure	outcome	SzS4Wc	dQRYnJ	NA	rs2692723	0.469016	1.09071	0.667189	-1.66878	2.60681	1.59842	0.188477	13.5557
exposure	outcome	SzS4Wc	dQRYnJ	NA	rs28605137	-0.921392	1.06986	0.389113	-3.01832	1.17553	0.397965	0.0488833	3.23987
exposure	outcome	SzS4Wc	dQRYnJ	NA	rs28621809	0.354495	0.521425	0.496595	-0.667498	1.37649	1.42546	0.51299	3.96097
exposure	outcome	SzS4Wc	dQRYnJ	NA	rs2909380	-0.039178	0.198829	0.843793	-0.428882	0.350526	0.96158	0.651237	1.41981
exposure	outcome	SzS4Wc	dQRYnJ	NA	rs2955382	-0.532186	0.722558	0.461408	-1.9484	0.884028	0.58732	0.142502	2.42063
exposure	outcome	SzS4Wc	dQRYnJ	NA	rs2980508	-0.0599346	0.820534	0.941772	-1.66818	1.54831	0.941826	0.18859	4.70352
exposure	outcome	SzS4Wc	dQRYnJ	NA	rs3020333	0.132851	0.589786	0.821783	-1.02313	1.28883	1.14208	0.359468	3.62855
exposure	outcome	SzS4Wc	dQRYnJ	NA	rs302650	1.11773	0.969894	0.249146	-0.783261	3.01872	3.05791	0.456914	20.4651
exposure	outcome	SzS4Wc	dQRYnJ	NA	rs308032	-0.814548	1.04506	0.435726	-2.86286	1.23376	0.44284	0.0571054	3.43412
exposure	outcome	SzS4Wc	dQRYnJ	NA	rs3091842	0.828619	0.480683	0.0847372	-0.113519	1.77076	2.29015	0.892687	5.8753
exposure	outcome	SzS4Wc	dQRYnJ	NA	rs340029	2.23183	1.02443	0.0293614	0.223942	4.23972	9.31693	1.251	69.3888
exposure	outcome	SzS4Wc	dQRYnJ	NA	rs34395935	-0.363832	0.667578	0.585752	-1.67228	0.94462	0.695008	0.187818	2.57184
exposure	outcome	SzS4Wc	dQRYnJ	NA	rs34933034	1.03886	0.613321	0.0902971	-0.163246	2.24097	2.826	0.849382	9.40247
exposure	outcome	SzS4Wc	dQRYnJ	NA	rs34943464	-0.131662	0.816747	0.871934	-1.73249	1.46916	0.876637	0.176844	4.3456
exposure	outcome	SzS4Wc	dQRYnJ	NA	rs35681117	-0.876	1.12742	0.43716	-3.08574	1.33374	0.416445	0.0456963	3.7952
exposure	outcome	SzS4Wc	dQRYnJ	NA	rs35751693	-0.550356	1.3131	0.675124	-3.12404	2.02333	0.576744	0.0439792	7.56345
exposure	outcome	SzS4Wc	dQRYnJ	NA	rs3813498	0.376301	0.532458	0.479738	-0.667318	1.41992	1.45689	0.513083	4.13679
exposure	outcome	SzS4Wc	dQRYnJ	NA	rs453639	0.291796	0.224224	0.193134	-0.147682	0.731275	1.33883	0.862705	2.07773
exposure	outcome	SzS4Wc	dQRYnJ	NA	rs4690098	0.67356	0.96844	0.486735	-1.22458	2.5717	1.96121	0.293881	13.0881
exposure	outcome	SzS4Wc	dQRYnJ	NA	rs4758686	1.02516	0.978727	0.294898	-0.893149	2.94346	2.78753	0.409365	18.9814
exposure	outcome	SzS4Wc	dQRYnJ	NA	rs4759844	0.246851	0.700239	0.724445	-1.12562	1.61932	1.27999	0.324452	5.04965
exposure	outcome	SzS4Wc	dQRYnJ	NA	rs485411	1.60135	0.812438	0.0487189	0.00897217	3.19373	4.95972	1.00901	24.3792
exposure	outcome	SzS4Wc	dQRYnJ	NA	rs4860987	-1.80118	1.00033	0.0717674	-3.76182	0.159461	0.165104	0.0232413	1.17288
exposure	outcome	SzS4Wc	dQRYnJ	NA	rs4869745	-0.101691	0.784719	0.896891	-1.63974	1.43636	0.903308	0.19403	4.20535
exposure	outcome	SzS4Wc	dQRYnJ	NA	rs4978974	-0.82835	1.06706	0.437577	-2.91979	1.26309	0.436769	0.053945	3.53633
exposure	outcome	SzS4Wc	dQRYnJ	NA	rs4982708	2.25776	1.02012	0.0268811	0.258334	4.2572	9.56169	1.29477	70.6117
exposure	outcome	SzS4Wc	dQRYnJ	NA	rs533795	-1.39934	1.13039	0.215745	-3.6149	0.81623	0.246761	0.0269196	2.26196
exposure	outcome	SzS4Wc	dQRYnJ	NA	rs5435	-0.252531	1.00243	0.801104	-2.2173	1.71224	0.776832	0.108903	5.54136
exposure	outcome	SzS4Wc	dQRYnJ	NA	rs543827	2.07282	1.00766	0.0396802	0.0978064	4.04783	7.94718	1.10275	57.273
exposure	outcome	SzS4Wc	dQRYnJ	NA	rs56328339	-0.839897	0.543641	0.122359	-1.90543	0.225639	0.431755	0.148758	1.25312
exposure	outcome	SzS4Wc	dQRYnJ	NA	rs58323452	0.707206	0.640163	0.269278	-0.547514	1.96193	2.02832	0.578386	7.11301
exposure	outcome	SzS4Wc	dQRYnJ	NA	rs596940	0.0593799	0.855695	0.944676	-1.61778	1.73654	1.06118	0.198338	5.67767
exposure	outcome	SzS4Wc	dQRYnJ	NA	rs6072299	0.625058	0.617486	0.311413	-0.585216	1.83533	1.86835	0.556986	6.26721
exposure	outcome	SzS4Wc	dQRYnJ	NA	rs6136492	1.01677	1.09576	0.353455	-1.13092	3.16445	2.76424	0.322735	23.6758
exposure	outcome	SzS4Wc	dQRYnJ	NA	rs61870274	0.201314	0.700356	0.773771	-1.17138	1.57401	1.22301	0.309938	4.82597
exposure	outcome	SzS4Wc	dQRYnJ	NA	rs62383568	-1.00407	1.04555	0.336891	-3.05335	1.04521	0.366385	0.0472006	2.84399
exposure	outcome	SzS4Wc	dQRYnJ	NA	rs6440008	2.61051	1.06937	0.0146403	0.514537	4.70648	13.606	1.67286	110.662
exposure	outcome	SzS4Wc	dQRYnJ	NA	rs6650129	-1.14848	0.751787	0.126594	-2.62199	0.32502	0.317118	0.0726585	1.38406
exposure	outcome	SzS4Wc	dQRYnJ	NA	rs6713406	-0.781553	0.974497	0.422549	-2.69157	1.12846	0.457694	0.0677746	3.09089
exposure	outcome	SzS4Wc	dQRYnJ	NA	rs68007855	0.207612	0.622387	0.738701	-1.01227	1.42749	1.23074	0.363395	4.16822
exposure	outcome	SzS4Wc	dQRYnJ	NA	rs6841429	2.20672	1.17773	0.0609719	-0.101639	4.51508	9.08585	0.903355	91.3844
exposure	outcome	SzS4Wc	dQRYnJ	NA	rs6894139	-0.849064	0.99665	0.39426	-2.8025	1.10437	0.427815	0.0606584	3.01732
exposure	outcome	SzS4Wc	dQRYnJ	NA	rs6929832	0.546773	0.677597	0.419707	-0.781316	1.87486	1.72767	0.457803	6.51992
exposure	outcome	SzS4Wc	dQRYnJ	NA	rs7017252	-2.56616	1.05678	0.0151702	-4.63744	-0.494877	0.0768303	0.0096825	0.609646
exposure	outcome	SzS4Wc	dQRYnJ	NA	rs7036795	1.3757	0.926976	0.137789	-0.441172	3.19257	3.95785	0.643282	24.3511
exposure	outcome	SzS4Wc	dQRYnJ	NA	rs7042786	1.33467	0.761592	0.0796919	-0.158048	2.82739	3.79875	0.853809	16.9013
exposure	outcome	SzS4Wc	dQRYnJ	NA	rs7138470	0.954886	0.455152	0.0359099	0.0627867	1.84698	2.59837	1.0648	6.34067
exposure	outcome	SzS4Wc	dQRYnJ	NA	rs71641333	0.673388	1.33527	0.614045	-1.94374	3.29052	1.96087	0.143167	26.8568
exposure	outcome	SzS4Wc	dQRYnJ	NA	rs7213976	0.399923	0.753338	0.59551	-1.07662	1.87647	1.49171	0.340745	6.53039
exposure	outcome	SzS4Wc	dQRYnJ	NA	rs72660333	-0.128754	0.297487	0.665155	-0.711828	0.454319	0.87919	0.490746	1.5751
exposure	outcome	SzS4Wc	dQRYnJ	NA	rs727843	-0.881833	1.10956	0.426754	-3.05658	1.29291	0.414023	0.0470485	3.64337
exposure	outcome	SzS4Wc	dQRYnJ	NA	rs72840032	3.03805	0.882831	0.00057901	1.3077	4.7684	20.8645	3.69767	117.731
exposure	outcome	SzS4Wc	dQRYnJ	NA	rs72974112	-1.51564	1.09325	0.165639	-3.65842	0.62714	0.219668	0.0257733	1.87225
exposure	outcome	SzS4Wc	dQRYnJ	NA	rs73029270	0.58049	1.35242	0.66776	-2.07025	3.23123	1.78691	0.126154	25.3108
exposure	outcome	SzS4Wc	dQRYnJ	NA	rs73186030	0.919225	0.301681	0.00231128	0.327931	1.51052	2.50735	1.38809	4.52908
exposure	outcome	SzS4Wc	dQRYnJ	NA	rs73743323	0.0336824	0.127908	0.792293	-0.217016	0.284381	1.03426	0.804917	1.32894
exposure	outcome	SzS4Wc	dQRYnJ	NA	rs7508633	-1.19686	1.14819	0.297232	-3.4473	1.05359	0.302143	0.0318314	2.86793
exposure	outcome	SzS4Wc	dQRYnJ	NA	rs7518049	0.452982	0.495738	0.360846	-0.518664	1.42463	1.573	0.595315	4.15631
exposure	outcome	SzS4Wc	dQRYnJ	NA	rs7529925	1.06451	0.897672	0.235679	-0.694926	2.82395	2.89942	0.499111	16.8432
exposure	outcome	SzS4Wc	dQRYnJ	NA	rs758211	2.05366	0.857864	0.0166695	0.372243	3.73507	7.79636	1.45099	41.891
exposure	outcome	SzS4Wc	dQRYnJ	NA	rs75882675	0.581259	0.909507	0.522763	-1.20138	2.36389	1.78829	0.30078	10.6323
exposure	outcome	SzS4Wc	dQRYnJ	NA	rs76311591	-0.531708	0.704849	0.450635	-1.91321	0.849796	0.587601	0.147606	2.33917
exposure	outcome	SzS4Wc	dQRYnJ	NA	rs76527351	-0.566639	0.957003	0.553785	-2.44237	1.30909	0.567429	0.0869549	3.70279
exposure	outcome	SzS4Wc	dQRYnJ	NA	rs7672820	-0.494758	0.705466	0.483103	-1.87747	0.887956	0.609718	0.152976	2.43016
exposure	outcome	SzS4Wc	dQRYnJ	NA	rs76819459	-0.20173	0.481324	0.675132	-1.14512	0.741664	0.817315	0.318184	2.09943
exposure	outcome	SzS4Wc	dQRYnJ	NA	rs77149268	-0.200944	0.619903	0.745822	-1.41595	1.01407	0.817959	0.242694	2.75679
exposure	outcome	SzS4Wc	dQRYnJ	NA	rs7726961	-0.106816	0.972184	0.912511	-2.0123	1.79866	0.898691	0.133681	6.04158
exposure	outcome	SzS4Wc	dQRYnJ	NA	rs77672383	0.713428	0.402113	0.0760302	-0.0747129	1.50157	2.04098	0.92801	4.48872
exposure	outcome	SzS4Wc	dQRYnJ	NA	rs78030362	-0.0761754	0.929956	0.934716	-1.89889	1.74654	0.926654	0.149735	5.73472
exposure	outcome	SzS4Wc	dQRYnJ	NA	rs7823971	1.56645	0.810674	0.0533241	-0.0224665	3.15537	4.78963	0.977784	23.4618
exposure	outcome	SzS4Wc	dQRYnJ	NA	rs78470967	0.441456	0.523614	0.399176	-0.584827	1.46774	1.55497	0.557202	4.33941
exposure	outcome	SzS4Wc	dQRYnJ	NA	rs7856137	-1.21725	1.08469	0.261773	-3.34324	0.908741	0.296043	0.0353222	2.4812
exposure	outcome	SzS4Wc	dQRYnJ	NA	rs78740005	-0.91458	0.959651	0.340573	-2.7955	0.966336	0.400685	0.0610846	2.6283
exposure	outcome	SzS4Wc	dQRYnJ	NA	rs7980765	0.930822	0.644378	0.14859	-0.332159	2.1938	2.53659	0.717374	8.96925
exposure	outcome	SzS4Wc	dQRYnJ	NA	rs79918639	1.19952	0.635005	0.058893	-0.0450907	2.44413	3.31852	0.955911	11.5205
exposure	outcome	SzS4Wc	dQRYnJ	NA	rs8011173	-0.59849	1.09884	0.58599	-2.75222	1.55524	0.549641	0.0637863	4.73621
exposure	outcome	SzS4Wc	dQRYnJ	NA	rs8072297	-0.472371	0.528506	0.371437	-1.50824	0.563501	0.623522	0.221298	1.75681
exposure	outcome	SzS4Wc	dQRYnJ	NA	rs8075449	0.860223	0.89112	0.33438	-0.886372	2.60682	2.36369	0.412149	13.5558
exposure	outcome	SzS4Wc	dQRYnJ	NA	rs8105161	-1.30155	0.809907	0.108047	-2.88896	0.285871	0.272111	0.0556338	1.33092
exposure	outcome	SzS4Wc	dQRYnJ	NA	rs835072	0.0771247	0.631453	0.902789	-1.16052	1.31477	1.08018	0.313322	3.7239
exposure	outcome	SzS4Wc	dQRYnJ	NA	rs838717	0.607207	0.465243	0.191845	-0.304668	1.51908	1.8353	0.737368	4.56803
exposure	outcome	SzS4Wc	dQRYnJ	NA	rs849327	4.20111	1.09796	0.000130091	2.04911	6.35311	66.7603	7.76097	574.275
exposure	outcome	SzS4Wc	dQRYnJ	NA	rs872386	-0.617601	0.620992	0.319961	-1.83475	0.599544	0.539237	0.159654	1.82129
exposure	outcome	SzS4Wc	dQRYnJ	NA	rs912981	0.779964	0.966426	0.419631	-1.11423	2.67416	2.18139	0.328168	14.5002
exposure	outcome	SzS4Wc	dQRYnJ	NA	rs9267542	-1.22943	0.83966	0.143139	-2.87516	0.416304	0.292459	0.056407	1.51635
exposure	outcome	SzS4Wc	dQRYnJ	NA	rs9318681	-0.44899	1.12148	0.688894	-2.64708	1.7491	0.638272	0.0708575	5.74944
exposure	outcome	SzS4Wc	dQRYnJ	NA	rs9388490	-0.845539	0.806093	0.294208	-2.42548	0.734404	0.429326	0.0884355	2.08424
exposure	outcome	SzS4Wc	dQRYnJ	NA	rs9745989	0.664318	0.976925	0.496499	-1.25045	2.57909	1.94316	0.286375	13.1851
exposure	outcome	SzS4Wc	dQRYnJ	NA	rs9799552	-1.00214	0.916905	0.274413	-2.79927	0.794996	0.367094	0.0608543	2.21443
exposure	outcome	SzS4Wc	dQRYnJ	NA	rs9912287	0.522576	0.609544	0.391266	-0.67213	1.71728	1.68637	0.51062	5.56937
exposure	outcome	SzS4Wc	dQRYnJ	NA	rs9912450	-0.0589878	0.98777	0.95238	-1.99502	1.87704	0.942718	0.136011	6.53414
exposure	outcome	SzS4Wc	dQRYnJ	NA	All - Inverse variance weighted	0.124773	0.05814	0.0318662	0.010819	0.238728	1.13289	1.01088	1.26963
exposure	outcome	SzS4Wc	dQRYnJ	NA	All - MR Egger	0.148209	0.096358	0.125999	-0.0406531	0.33707	1.15975	0.960162	1.40084
